# Supplementary material for: Dynamics and hydrodynamic efficiency of diving beetle while swimming
Source: Heliyon. 2023 Mar 1;9(3):e14200. doi: 10.1016/j.heliyon.2023.e14200 (PMC10009088; doi:10.1016/j.heliyon.2023.e14200)
Supplement: Multimedia component 1 [file mmc1.xlsx]

## Sheet: Sheet1
Acceleration forward a=1.5πcos(πt) (m/s^2) t=[0.06s,0.5s] v=1.5sin(πt)+0.025 (m/s)			Acceleration forward a=1.5πcos(πt) (m/s^2) t=[0.5s,0.94s] v=1.5sin(πt)+0.025 (m/s)
t (s)	velocity (m/s)	Fdw (mN)	t (s)	velocity (m/s)	Fdw (mN)
0.06	0.306072	7.742	0.499995	1.525	38.018
0.0605	0.308386	7.765	0.500495	1.525	38.028
0.061	0.310699	7.794	0.500995	1.52499	38.045
0.0615	0.313012	7.819	0.501495	1.52498	38.027
0.062	0.315324	7.848	0.501995	1.52497	38.023
0.0625	0.317635	7.874	0.502495	1.52495	38.02
0.063	0.319946	7.9	0.502995	1.52493	37.917
0.0635	0.322256	7.933	0.503496	1.52491	38.036
0.064	0.324565	7.956	0.503996	1.52488	38.032
0.0645	0.326873	7.982	0.504496	1.52485	37.928
0.065	0.329181	8.015	0.504996	1.52482	38.036
0.0655	0.331488	8.042	0.505496	1.52478	37.9
0.066	0.333794	8.068	0.505996	1.52473	38.024
0.0665	0.336099	8.099	0.506496	1.52469	37.89
0.067	0.338404	8.128	0.506996	1.52464	38.008
0.0675	0.340708	8.157	0.507496	1.52458	37.948
0.068	0.343011	8.186	0.507996	1.52453	37.798
0.0685	0.345313	8.215	0.508496	1.52447	38.011
0.069	0.347614	8.245	0.508996	1.5244	37.794
0.0695	0.349915	8.277	0.509496	1.52433	38.007
0.07	0.352215	8.305	0.509996	1.52426	37.797
0.0705	0.354514	8.337	0.510496	1.52418	37.803
0.071	0.356812	8.366	0.510996	1.52411	37.989
0.0715	0.35911	8.397	0.511496	1.52402	37.784
0.072	0.361406	8.428	0.511996	1.52394	37.774
0.0725	0.363702	8.459	0.512496	1.52384	37.995
0.073	0.365997	8.491	0.512996	1.52375	37.761
0.0735	0.368291	8.521	0.513496	1.52365	37.785
0.074	0.370584	8.555	0.513996	1.52355	37.765
0.0745	0.372877	8.587	0.514496	1.52344	37.756
0.075	0.375168	8.62	0.514996	1.52334	37.946
0.0755	0.377459	8.647	0.515496	1.52322	37.769
0.076	0.379748	8.684	0.515996	1.52311	37.734
0.0765	0.382037	8.712	0.516496	1.52299	37.747
0.077	0.384325	8.747	0.516996	1.52286	37.743
0.0775	0.386613	8.782	0.517496	1.52273	37.738
0.078	0.388899	8.813	0.517996	1.5226	37.726
0.0785	0.391184	8.841	0.518496	1.52247	37.727
0.079	0.393469	8.881	0.518996	1.52233	37.51
0.0795	0.395752	8.913	0.519496	1.52219	37.692
0.08	0.398035	8.944	0.519996	1.52204	37.7
0.0805	0.400317	8.98	0.520496	1.52189	37.705
0.081	0.402597	9.012	0.520996	1.52174	37.686
0.0815	0.404877	9.045	0.521496	1.52158	37.497
0.082	0.407156	9.081	0.521996	1.52142	37.696
0.0825	0.409434	9.116	0.522496	1.52126	37.656
0.083	0.411711	9.153	0.522996	1.52109	37.453
0.0835	0.413987	9.18	0.523496	1.52092	37.663
0.084	0.416262	9.218	0.523996	1.52074	37.442
0.0845	0.418536	9.255	0.524496	1.52056	37.642
0.085	0.42081	9.282	0.524997	1.52038	37.43
0.0855	0.423082	9.322	0.525497	1.52019	37.624
0.086	0.425353	9.355	0.525997	1.52	37.416
0.0865	0.427623	9.395	0.526497	1.51981	37.604
0.087	0.429893	9.422	0.526997	1.51961	37.412
0.0875	0.432161	9.463	0.527497	1.51941	37.378
0.088	0.434428	9.495	0.527997	1.5192	37.593
0.0885	0.436694	9.538	0.528497	1.51899	37.351
0.089	0.438959	9.565	0.528997	1.51878	37.353
0.0895	0.441224	9.604	0.529497	1.51856	37.361
0.09	0.443487	9.642	0.529997	1.51835	37.544
0.0905	0.445749	9.68	0.530497	1.51812	37.319
0.091	0.44801	9.71	0.530997	1.51789	37.341
0.0915	0.45027	9.749	0.531497	1.51766	37.315
0.092	0.452529	9.781	0.531997	1.51743	37.302
0.0925	0.454787	9.828	0.532497	1.51719	37.272
0.093	0.457044	9.855	0.532997	1.51695	37.29
0.0935	0.4593	9.899	0.533497	1.5167	37.275
0.094	0.461554	9.93	0.533997	1.51645	37.245
0.0945	0.463808	9.974	0.534497	1.5162	37.226
0.095	0.466061	10.008	0.534997	1.51594	37.23
0.0955	0.468312	10.041	0.535497	1.51568	37.224
0.096	0.470562	10.086	0.535997	1.51542	37.013
0.0965	0.472812	10.121	0.536497	1.51515	37.188
0.097	0.47506	10.154	0.536997	1.51488	37.176
0.0975	0.477307	10.201	0.537497	1.5146	37.177
0.098	0.479553	10.234	0.537997	1.51433	36.937
0.0985	0.481798	10.274	0.538497	1.51404	37.16
0.099	0.484042	10.315	0.538997	1.51376	37.145
0.0995	0.486284	10.349	0.539497	1.51347	36.914
0.1	0.488526	10.391	0.539997	1.51317	37.103
0.1005	0.490766	10.432	0.540497	1.51288	36.904
0.101	0.493005	10.467	0.540997	1.51258	37.064
0.1015	0.495243	10.508	0.541497	1.51227	36.875
0.102	0.49748	10.549	0.541997	1.51196	37.051
0.1025	0.499716	10.587	0.542497	1.51165	36.854
0.103	0.50195	10.626	0.542997	1.51134	37.021
0.1035	0.504183	10.669	0.543497	1.51102	36.806
0.104	0.506416	10.715	0.543997	1.51069	36.812
0.1045	0.508647	10.75	0.544497	1.51037	36.971
0.105	0.510876	10.794	0.544997	1.51004	36.786
0.1055	0.513105	10.824	0.545497	1.5097	36.754
0.106	0.515332	10.879	0.545998	1.50937	36.736
0.1065	0.517558	10.907	0.546498	1.50903	36.72
0.107	0.519783	10.962	0.546998	1.50868	36.906
0.1075	0.522007	10.991	0.547498	1.50833	36.694
0.108	0.524229	11.038	0.547998	1.50798	36.68
0.1085	0.526451	11.085	0.548498	1.50762	36.669
0.109	0.528671	11.122	0.548998	1.50726	36.645
0.1095	0.53089	11.165	0.549498	1.5069	36.632
0.11	0.533107	11.209	0.549998	1.50653	36.618
0.1105	0.535323	11.245	0.550498	1.50616	36.598
0.111	0.537538	11.295	0.550998	1.50579	36.566
0.1115	0.539752	11.33	0.551498	1.50541	36.352
0.112	0.541965	11.376	0.551998	1.50503	36.556
0.1125	0.544176	11.42	0.552498	1.50465	36.516
0.113	0.546386	11.464	0.552998	1.50426	36.509
0.1135	0.548594	11.513	0.553498	1.50387	36.496
0.114	0.550802	11.543	0.553998	1.50347	36.268
0.1145	0.553008	11.59	0.554498	1.50307	36.446
0.115	0.555212	11.634	0.554998	1.50267	36.456
0.1155	0.557416	11.681	0.555498	1.50226	36.204
0.116	0.559618	11.727	0.555998	1.50185	36.412
0.1165	0.561819	11.773	0.556498	1.50143	36.192
0.117	0.564018	11.804	0.556998	1.50102	36.373
0.1175	0.566216	11.855	0.557498	1.50059	36.139
0.118	0.568413	11.898	0.557998	1.50017	36.318
0.1185	0.570609	11.944	0.558498	1.49974	36.126
0.119	0.572803	11.992	0.558998	1.49931	36.288
0.1195	0.574996	12.025	0.559498	1.49887	36.063
0.12	0.577187	12.084	0.559998	1.49843	36.034
0.1205	0.579377	12.12	0.560498	1.49799	36.231
0.121	0.581566	12.164	0.560998	1.49754	36.006
0.1215	0.583753	12.198	0.561498	1.49709	36.001
0.122	0.585939	12.261	0.561998	1.49664	36.164
0.1225	0.588124	12.292	0.562498	1.49618	35.952
0.123	0.590307	12.353	0.562998	1.49572	35.921
0.1235	0.592489	12.388	0.563498	1.49525	35.912
0.124	0.594669	12.421	0.563998	1.49479	35.901
0.1245	0.596848	12.483	0.564498	1.49431	35.864
0.125	0.599025	12.531	0.564998	1.49384	35.84
0.1255	0.601201	12.565	0.565498	1.49336	35.821
0.126	0.603376	12.611	0.565998	1.49287	35.806
0.1265	0.605549	12.66	0.566498	1.49239	35.797
0.127	0.607721	12.695	0.566998	1.4919	35.759
0.1275	0.609892	12.755	0.567499	1.4914	35.739
0.128	0.612061	12.79	0.567999	1.4909	35.706
0.1285	0.614228	12.838	0.568499	1.4904	35.71
0.129	0.616394	12.884	0.568999	1.4899	35.474
0.1295	0.618559	12.932	0.569499	1.48939	35.646
0.13	0.620722	12.982	0.569999	1.48888	35.64
0.1305	0.622883	13.015	0.570499	1.48836	35.612
0.131	0.625044	13.063	0.570999	1.48784	35.384
0.1315	0.627202	13.113	0.571499	1.48732	35.55
0.132	0.629359	13.159	0.571999	1.48679	35.543
0.1325	0.631515	13.194	0.572499	1.48626	35.309
0.133	0.633669	13.256	0.572999	1.48573	35.487
0.1335	0.635822	13.29	0.573499	1.48519	35.279
0.134	0.637973	13.337	0.573999	1.48465	35.444
0.1345	0.640123	13.372	0.574499	1.48411	35.237
0.135	0.642271	13.433	0.574999	1.48356	35.394
0.1355	0.644418	13.468	0.575499	1.483	35.17
0.136	0.646563	13.516	0.575999	1.48245	35.139
0.1365	0.648707	13.565	0.576499	1.48189	35.313
0.137	0.650849	13.611	0.576999	1.48133	35.089
0.1375	0.652989	13.647	0.577499	1.48076	35.079
0.138	0.655128	13.709	0.577999	1.48019	35.248
0.1385	0.657265	13.742	0.578499	1.47962	35.03
0.139	0.659401	13.791	0.578999	1.47904	35.006
0.1395	0.661536	13.825	0.579499	1.47846	34.962
0.14	0.663668	13.887	0.579999	1.47788	34.948
0.1405	0.665799	13.92	0.580499	1.47729	34.916
0.141	0.667929	13.969	0.580999	1.4767	34.881
0.1415	0.670057	14.016	0.581499	1.4761	34.874
0.142	0.672183	14.063	0.581999	1.4755	34.843
0.1425	0.674308	14.098	0.582499	1.4749	34.798
0.143	0.676431	14.145	0.582999	1.4743	34.816
0.1435	0.678553	14.192	0.583499	1.47369	34.746
0.144	0.680673	14.24	0.583999	1.47307	34.735
0.1445	0.682791	14.274	0.584499	1.47246	34.708
0.145	0.684908	14.335	0.584999	1.47184	34.671
0.1455	0.687023	14.369	0.585499	1.47121	34.652
0.146	0.689136	14.417	0.585999	1.47059	34.428
0.1465	0.691248	14.455	0.586499	1.46996	34.599
0.147	0.693358	14.514	0.586999	1.46932	34.56
0.1475	0.695467	14.547	0.587499	1.46868	34.547
0.148	0.697574	14.595	0.587999	1.46804	34.317
0.1485	0.699679	14.642	0.588499	1.4674	34.472
0.149	0.701782	14.675	0.589	1.46675	34.242
0.1495	0.703884	14.735	0.5895	1.4661	34.432
0.15	0.705985	14.769	0.59	1.46544	34.408
0.1505	0.708083	14.817	0.5905	1.46478	34.164
0.151	0.71018	14.853	0.591	1.46412	34.119
0.1515	0.712275	14.913	0.5915	1.46345	34.307
0.152	0.714368	14.945	0.592	1.46278	34.07
0.1525	0.71646	14.99	0.5925	1.46211	34.253
0.153	0.71855	15.042	0.593	1.46143	34.027
0.1535	0.720639	15.077	0.5935	1.46075	33.959
0.154	0.722725	15.122	0.594	1.46007	34.17
0.1545	0.72481	15.182	0.5945	1.45938	33.913
0.155	0.726893	15.209	0.595	1.45869	33.912
0.1555	0.728975	15.264	0.5955	1.458	33.846
0.156	0.731054	15.297	0.596	1.4573	34.052
0.1565	0.733132	15.351	0.5965	1.4566	33.802
0.157	0.735209	15.398	0.597	1.45589	33.774
0.1575	0.737283	15.437	0.5975	1.45518	33.732
0.158	0.739356	15.475	0.598	1.45447	33.711
0.1585	0.741427	15.531	0.5985	1.45375	33.676
0.159	0.743496	15.569	0.599	1.45304	33.635
0.1595	0.745563	15.61	0.5995	1.45231	33.624
0.16	0.747629	15.647	0.6	1.45159	33.576
0.1605	0.749693	15.728	0.6005	1.45086	33.55
0.161	0.751755	15.733	0.601	1.45012	33.51
0.1615	0.753815	15.78	0.6015	1.44938	33.487
0.162	0.755873	15.851	0.602	1.44864	33.258
0.1625	0.75793	15.876	0.6025	1.4479	33.419
0.163	0.759985	15.923	0.603	1.44715	33.39
0.1635	0.762038	15.969	0.6035	1.4464	33.361
0.164	0.764089	16.015	0.604	1.44565	33.133
0.1645	0.766138	16.04	0.6045	1.44489	33.298
0.165	0.768186	16.113	0.605	1.44413	33.253
0.1655	0.770232	16.133	0.6055	1.44336	33.021
0.166	0.772276	16.181	0.606	1.4426	33.203
0.1665	0.774318	16.254	0.6065	1.44182	32.952
0.167	0.776358	16.276	0.607	1.44105	33.128
0.1675	0.778396	16.3	0.6075	1.44027	32.899
0.168	0.780433	16.37	0.608	1.43949	33.066
0.1685	0.782467	16.422	0.6085	1.4387	32.814
0.169	0.7845	16.442	0.609	1.43791	33.007
0.1695	0.786531	16.514	0.6095	1.43712	32.77
0.17	0.78856	16.536	0.61	1.43632	32.74
0.1705	0.790587	16.582	0.610501	1.43552	32.88
0.171	0.792612	16.636	0.611001	1.43472	32.648
0.1715	0.794636	16.683	0.611501	1.43391	32.619
0.172	0.796657	16.726	0.612001	1.4331	32.78
0.1725	0.798676	16.778	0.612501	1.43229	32.564
0.173	0.800694	16.8	0.613001	1.43147	32.49
0.1735	0.80271	16.872	0.613501	1.43065	32.489
0.174	0.804724	16.897	0.614001	1.42982	32.433
0.1745	0.806735	16.94	0.614501	1.429	32.422
0.175	0.808745	16.987	0.615001	1.42817	32.346
0.1755	0.810753	17.032	0.615501	1.42733	32.342
0.176	0.812759	17.082	0.616001	1.42649	32.284
0.1765	0.814763	17.105	0.616501	1.42565	32.273
0.176999	0.816766	17.178	0.617001	1.42481	32.199
0.177499	0.818766	17.203	0.617501	1.42396	32.202
0.177999	0.820764	17.25	0.618001	1.42311	32.158
0.178499	0.82276	17.323	0.618501	1.42225	32.11
0.178999	0.824755	17.345	0.619001	1.42139	32.066
0.179499	0.826747	17.366	0.619501	1.42053	32.045
0.179999	0.828737	17.443	0.620001	1.41966	31.787
0.180499	0.830726	17.493	0.620501	1.4188	31.973
0.180999	0.832712	17.514	0.621001	1.41792	31.931
0.181499	0.834697	17.558	0.621501	1.41705	31.684
0.181999	0.836679	17.637	0.622001	1.41617	31.868
0.182499	0.838659	17.656	0.622501	1.41528	31.837
0.182999	0.840638	17.683	0.623001	1.4144	31.59
0.183499	0.842614	17.749	0.623501	1.41351	31.751
0.183999	0.844589	17.803	0.624001	1.41261	31.506
0.184499	0.846561	17.828	0.624501	1.41172	31.669
0.184999	0.848531	17.901	0.625001	1.41082	31.441
0.185499	0.8505	17.925	0.625501	1.40992	31.604
0.185999	0.852466	17.965	0.626001	1.40901	31.361
0.186499	0.85443	18.021	0.626501	1.4081	31.528
0.186999	0.856392	18.068	0.627001	1.40718	31.281
0.187499	0.858352	18.114	0.627501	1.40627	31.251
0.187999	0.86031	18.14	0.628001	1.40535	31.399
0.188499	0.862266	18.191	0.628501	1.40442	31.161
0.188999	0.86422	18.268	0.629001	1.40349	31.115
0.189499	0.866172	18.29	0.629501	1.40256	31.088
0.189999	0.868122	18.334	0.630001	1.40163	31.244
0.190499	0.87007	18.383	0.630501	1.40069	31.015
0.190999	0.872015	18.408	0.631001	1.39975	30.968
0.191499	0.873959	18.487	0.631501	1.39881	30.94
0.191999	0.8759	18.507	0.632002	1.39786	30.88
0.192499	0.877839	18.58	0.632502	1.39691	30.836
0.192999	0.879777	18.602	0.633002	1.39595	30.808
0.193499	0.881712	18.65	0.633502	1.395	30.764
0.193999	0.883645	18.699	0.634002	1.39403	30.733
0.194499	0.885576	18.722	0.634502	1.39307	30.678
0.194999	0.887504	18.793	0.635002	1.3921	30.651
0.195499	0.889431	18.819	0.635502	1.39113	30.607
0.195999	0.891356	18.893	0.636002	1.39016	30.58
0.196499	0.893278	18.915	0.636502	1.38918	30.315
0.196999	0.895198	18.964	0.637002	1.3882	30.48
0.197499	0.897116	19.013	0.637502	1.38721	30.447
0.197999	0.899032	19.041	0.638002	1.38622	30.395
0.198499	0.900946	19.113	0.638502	1.38523	30.155
0.198999	0.902857	19.137	0.639002	1.38424	30.317
0.199499	0.904767	19.215	0.639502	1.38324	30.282
0.199999	0.906674	19.237	0.640002	1.38224	30.045
0.200499	0.908579	19.287	0.640502	1.38123	30.2
0.200999	0.910482	19.332	0.641002	1.38023	30.167
0.201499	0.912383	19.361	0.641502	1.37921	29.902
0.201999	0.914281	19.431	0.642002	1.3782	30.096
0.202499	0.916178	19.459	0.642502	1.37718	29.837
0.202999	0.918072	19.531	0.643002	1.37616	29.995
0.203499	0.919964	19.564	0.643502	1.37513	29.753
0.203999	0.921854	19.614	0.644002	1.3741	29.695
0.204499	0.923741	19.655	0.644502	1.37307	29.854
0.204999	0.925626	19.68	0.645002	1.37204	29.638
0.205499	0.927509	19.758	0.645502	1.371	29.559
0.205999	0.92939	19.788	0.646002	1.36996	29.756
0.206499	0.931269	19.834	0.646502	1.36891	29.497
0.206999	0.933145	19.882	0.647002	1.36787	29.451
0.207499	0.935019	19.94	0.647502	1.36681	29.422
0.207999	0.936891	19.978	0.648002	1.36576	29.586
0.208499	0.938761	20.03	0.648502	1.3647	29.345
0.208999	0.940628	20.062	0.649002	1.36364	29.276
0.209499	0.942494	20.127	0.649502	1.36257	29.24
0.209999	0.944356	20.157	0.650002	1.36151	29.205
0.210499	0.946217	20.216	0.650502	1.36044	29.161
0.210999	0.948075	20.266	0.651002	1.35936	29.117
0.211499	0.949931	20.292	0.651502	1.35828	29.084
0.211999	0.951785	20.364	0.652002	1.3572	29.048
0.212499	0.953637	20.401	0.652502	1.35612	28.994
0.212999	0.955486	20.44	0.653003	1.35503	28.951
0.213499	0.957333	20.51	0.653503	1.35394	28.93
0.213999	0.959177	20.541	0.654003	1.35284	28.873
0.214499	0.96102	20.566	0.654503	1.35174	28.608
0.214999	0.96286	20.636	0.655003	1.35064	28.764
0.215499	0.964697	20.671	0.655503	1.34954	28.742
0.215999	0.966533	20.742	0.656003	1.34843	28.701
0.216499	0.968366	20.777	0.656503	1.34732	28.446
0.216999	0.970196	20.815	0.657003	1.34621	28.619
0.217499	0.972025	20.87	0.657503	1.34509	28.553
0.217999	0.973851	20.893	0.658003	1.34397	28.303
0.218499	0.975675	20.977	0.658503	1.34285	28.489
0.218999	0.977496	20.989	0.659003	1.34172	28.432
0.219499	0.979315	21.071	0.659503	1.34059	28.185
0.219999	0.981131	21.095	0.660003	1.33946	28.359
0.220499	0.982946	21.144	0.660503	1.33832	28.087
0.220999	0.984758	21.169	0.661003	1.33718	28.246
0.221499	0.986567	21.25	0.661503	1.33604	28.016
0.221999	0.988374	21.277	0.662003	1.33489	27.953
0.222499	0.990179	21.346	0.662503	1.33374	28.109
0.222999	0.991982	21.381	0.663003	1.33259	27.882
0.223499	0.993782	21.432	0.663503	1.33143	28.018
0.223999	0.995579	21.476	0.664003	1.33027	27.768
0.224499	0.997375	21.512	0.664503	1.32911	27.724
0.224999	0.999167	21.574	0.665003	1.32794	27.687
0.225499	1.00096	21.608	0.665503	1.32677	27.846
0.225999	1.00275	21.651	0.666003	1.3256	27.585
0.226499	1.00453	21.707	0.666503	1.32442	27.547
0.226999	1.00632	21.756	0.667003	1.32325	27.502
0.227499	1.0081	21.811	0.667503	1.32206	27.451
0.227999	1.00987	21.845	0.668003	1.32088	27.398
0.228499	1.01165	21.902	0.668503	1.31969	27.358
0.228999	1.01342	21.965	0.669003	1.3185	27.305
0.229499	1.01519	21.982	0.669503	1.3173	27.251
0.229999	1.01696	22.057	0.670003	1.31611	27.23
0.230499	1.01873	22.066	0.670503	1.3149	27.157
0.230999	1.02049	22.138	0.671003	1.3137	27.139
0.231499	1.02225	22.175	0.671503	1.31249	27.072
0.231999	1.02401	22.232	0.672003	1.31128	27.023
0.232499	1.02577	22.272	0.672503	1.31007	26.988
0.232999	1.02752	22.332	0.673003	1.30885	26.919
0.233499	1.02927	22.376	0.673503	1.30763	26.709
0.233999	1.03102	22.424	0.674003	1.30641	26.832
0.234499	1.03277	22.442	0.674504	1.30518	26.801
0.234999	1.03451	22.531	0.675004	1.30395	26.761
0.235499	1.03625	22.593	0.675504	1.30272	26.502
0.235999	1.03799	22.584	0.676004	1.30148	26.655
0.236499	1.03973	22.637	0.676504	1.30025	26.616
0.236999	1.04147	22.741	0.677004	1.299	26.373
0.237499	1.0432	22.744	0.677504	1.29776	26.517
0.237999	1.04493	22.784	0.678004	1.29651	26.272
0.238499	1.04665	22.855	0.678504	1.29526	26.425
0.238999	1.04838	22.905	0.679004	1.294	26.172
0.239499	1.0501	22.943	0.679504	1.29275	26.343
0.239999	1.05181	22.96	0.680004	1.29148	26.068
0.240499	1.05353	23.055	0.680504	1.29022	26.243
0.240999	1.05525	23.097	0.681004	1.28895	25.993
0.241499	1.05696	23.114	0.681504	1.28768	26.144
0.241999	1.05866	23.204	0.682004	1.28641	25.896
0.242499	1.06037	23.209	0.682504	1.28513	25.846
0.242999	1.06208	23.27	0.683004	1.28385	25.794
0.243499	1.06378	23.318	0.683504	1.28257	25.961
0.243999	1.06547	23.371	0.684004	1.28128	25.702
0.244499	1.06717	23.415	0.684504	1.27999	25.659
0.244999	1.06886	23.473	0.685004	1.2787	25.597
0.245499	1.07055	23.52	0.685504	1.27741	25.751
0.245999	1.07224	23.58	0.686004	1.27611	25.527
0.246499	1.07393	23.576	0.686504	1.27481	25.451
0.246999	1.07561	23.675	0.687004	1.2735	25.425
0.247499	1.07729	23.744	0.687504	1.27219	25.363
0.247999	1.07897	23.733	0.688004	1.27089	25.316
0.248499	1.08065	23.784	0.688504	1.26957	25.263
0.248999	1.08232	23.844	0.689004	1.26825	25.216
0.249499	1.08399	23.934	0.689504	1.26693	25.169
0.249999	1.08566	23.938	0.690004	1.26561	25.111
0.250499	1.08732	24.001	0.690504	1.26429	25.083
0.250999	1.08898	23.991	0.691004	1.26296	25.017
0.251499	1.09064	24.099	0.691504	1.26162	24.761
0.251999	1.0923	24.151	0.692004	1.26029	24.921
0.252499	1.09395	24.14	0.692504	1.25895	24.873
0.252999	1.0956	24.267	0.693004	1.25761	24.806
0.253499	1.09725	24.254	0.693504	1.25626	24.775
0.253999	1.0989	24.359	0.694004	1.25492	24.518
0.254499	1.10054	24.355	0.694504	1.25357	24.674
0.254999	1.10218	24.415	0.695004	1.25221	24.635
0.255498	1.10382	24.472	0.695504	1.25086	24.368
0.255998	1.10546	24.519	0.696005	1.2495	24.528
0.256498	1.10709	24.578	0.696505	1.24814	24.48
0.256998	1.10872	24.621	0.697005	1.24677	24.237
0.257498	1.11035	24.672	0.697505	1.2454	24.376
0.257998	1.11197	24.676	0.698005	1.24403	24.118
0.258498	1.1136	24.78	0.698505	1.24266	24.286
0.258998	1.11522	24.769	0.699005	1.24128	24.029
0.259498	1.11683	24.831	0.699505	1.2399	24.184
0.259998	1.11845	24.936	0.700005	1.23851	23.934
0.260498	1.12006	24.942	0.700505	1.23713	23.885
0.260998	1.12167	24.986	0.701005	1.23574	24.044
0.261498	1.12327	25.044	0.701505	1.23435	23.771
0.261998	1.12488	25.092	0.702005	1.23295	23.745
0.262498	1.12648	25.16	0.702505	1.23155	23.884
0.262998	1.12808	25.144	0.703005	1.23015	23.64
0.263498	1.12967	25.249	0.703505	1.22875	23.592
0.263998	1.13126	25.262	0.704005	1.22734	23.539
0.264498	1.13285	25.351	0.704505	1.22593	23.689
0.264998	1.13444	25.359	0.705005	1.22452	23.429
0.265498	1.13603	25.453	0.705505	1.2231	23.393
0.265998	1.13761	25.464	0.706005	1.22168	23.338
0.266498	1.13919	25.51	0.706505	1.22026	23.29
0.266998	1.14076	25.568	0.707005	1.21883	23.242
0.267498	1.14234	25.621	0.707505	1.2174	23.18
0.267998	1.14391	25.61	0.708005	1.21597	23.129
0.268498	1.14547	25.723	0.708505	1.21454	23.09
0.268998	1.14704	25.769	0.709005	1.2131	23.052
0.269498	1.1486	25.772	0.709505	1.21166	22.981
0.269998	1.15016	25.876	0.710005	1.21022	22.944
0.270498	1.15172	25.886	0.710505	1.20877	22.886
0.270998	1.15327	25.928	0.711005	1.20732	22.833
0.271498	1.15482	25.989	0.711505	1.20587	22.798
0.271998	1.15637	26.027	0.712005	1.20442	22.744
0.272498	1.15792	26.098	0.712505	1.20296	22.48
0.272998	1.15946	26.137	0.713005	1.2015	22.634
0.273498	1.161	26.189	0.713505	1.20004	22.599
0.273998	1.16254	26.243	0.714005	1.19857	22.555
0.274498	1.16407	26.25	0.714505	1.1971	22.271
0.274998	1.1656	26.348	0.715005	1.19563	22.447
0.275498	1.16713	26.368	0.715505	1.19416	22.375
0.275998	1.16866	26.397	0.716005	1.19268	22.14
0.276498	1.17018	26.507	0.716505	1.1912	22.289
0.276998	1.1717	26.506	0.717005	1.18972	22.029
0.277498	1.17322	26.561	0.717506	1.18823	22.193
0.277998	1.17473	26.608	0.718006	1.18674	22.142
0.278498	1.17624	26.665	0.718506	1.18525	21.884
0.278998	1.17775	26.664	0.719006	1.18375	22.035
0.279498	1.17926	26.765	0.719506	1.18226	21.78
0.279998	1.18076	26.774	0.720006	1.18075	21.722
0.280498	1.18226	26.862	0.720506	1.17925	21.877
0.280998	1.18376	26.878	0.721006	1.17775	21.626
0.281498	1.18526	26.919	0.721506	1.17624	21.782
0.281998	1.18675	27.017	0.722006	1.17472	21.526
0.282498	1.18824	27.04	0.722506	1.17321	21.479
0.282998	1.18972	27.079	0.723006	1.17169	21.623
0.283498	1.19121	27.083	0.723506	1.17017	21.369
0.283998	1.19269	27.186	0.724006	1.16865	21.333
0.284498	1.19416	27.239	0.724506	1.16712	21.267
0.284998	1.19564	27.279	0.725006	1.16559	21.426
0.285498	1.19711	27.283	0.725506	1.16406	21.165
0.285998	1.19858	27.33	0.726006	1.16253	21.125
0.286498	1.20005	27.439	0.726506	1.16099	21.05
0.286998	1.20151	27.437	0.727006	1.15945	21.016
0.287498	1.20297	27.505	0.727506	1.15791	20.965
0.287998	1.20443	27.531	0.728006	1.15636	20.909
0.288498	1.20588	27.604	0.728506	1.15481	20.863
0.288998	1.20733	27.645	0.729006	1.15326	20.799
0.289498	1.20878	27.651	0.729506	1.15171	20.762
0.289998	1.21023	27.737	0.730006	1.15015	20.71
0.290498	1.21167	27.765	0.730506	1.14859	20.647
0.290998	1.21311	27.842	0.731006	1.14703	20.607
0.291498	1.21454	27.851	0.731506	1.14546	20.549
0.291998	1.21598	27.909	0.732006	1.14389	20.499
0.292498	1.21741	27.958	0.732506	1.14232	20.449
0.292998	1.21884	28.049	0.733006	1.14075	20.406
0.293498	1.22026	27.999	0.733506	1.13917	20.138
0.293998	1.22168	28.111	0.734006	1.13759	20.296
0.294498	1.2231	28.172	0.734506	1.13601	20.242
0.294998	1.22452	28.204	0.735006	1.13443	20.191
0.295498	1.22593	28.2	0.735506	1.13284	19.932
0.295998	1.22734	28.316	0.736006	1.13125	20.089
0.296498	1.22875	28.312	0.736506	1.12966	20.042
0.296998	1.23016	28.37	0.737006	1.12806	19.781
0.297498	1.23156	28.395	0.737506	1.12647	19.931
0.297998	1.23296	28.468	0.738006	1.12486	19.688
0.298498	1.23435	28.517	0.738506	1.12326	19.827
0.298998	1.23574	28.562	0.739007	1.12165	19.771
0.299498	1.23713	28.641	0.739507	1.12004	19.546
0.299998	1.23852	28.616	0.740007	1.11843	19.661
0.300498	1.2399	28.715	0.740507	1.11682	19.422
0.300998	1.24128	28.711	0.741007	1.1152	19.572
0.301498	1.24266	28.824	0.741507	1.11358	19.327
0.301998	1.24404	28.827	0.742007	1.11196	19.261
0.302498	1.24541	28.852	0.742507	1.11034	19.418
0.302998	1.24677	28.935	0.743007	1.10871	19.164
0.303498	1.24814	28.951	0.743507	1.10708	19.324
0.303998	1.2495	29.029	0.744007	1.10544	19.056
0.304498	1.25086	29.018	0.744507	1.10381	19.014
0.304998	1.25222	29.117	0.745007	1.10217	18.965
0.305498	1.25357	29.125	0.745507	1.10053	19.115
0.305998	1.25492	29.21	0.746007	1.09888	18.864
0.306498	1.25627	29.225	0.746507	1.09724	18.808
0.306998	1.25761	29.267	0.747007	1.09559	18.752
0.307498	1.25895	29.311	0.747507	1.09394	18.704
0.307998	1.26029	29.353	0.748007	1.09228	18.871
0.308498	1.26163	29.419	0.748507	1.09063	18.599
0.308998	1.26296	29.469	0.749007	1.08897	18.56
0.309498	1.26429	29.507	0.749507	1.0873	18.498
0.309998	1.26561	29.512	0.750007	1.08564	18.45
0.310498	1.26694	29.603	0.750507	1.08397	18.405
0.310998	1.26826	29.605	0.751007	1.0823	18.344
0.311498	1.26957	29.704	0.751507	1.08063	18.295
0.311998	1.27089	29.719	0.752007	1.07895	18.261
0.312498	1.2722	29.757	0.752507	1.07727	18.183
0.312998	1.27351	29.828	0.753007	1.0756	18.147
0.313498	1.27481	29.839	0.753507	1.07391	18.086
0.313998	1.27611	29.913	0.754007	1.07223	18.041
0.314498	1.27741	29.892	0.754507	1.07054	17.779
0.314998	1.2787	29.989	0.755007	1.06885	17.93
0.315498	1.28	30.003	0.755507	1.06715	17.888
0.315998	1.28129	30.103	0.756007	1.06546	17.824
0.316498	1.28257	30.09	0.756507	1.06376	17.787
0.316998	1.28385	30.151	0.757007	1.06206	17.516
0.317498	1.28513	30.187	0.757507	1.06035	17.668
0.317998	1.28641	30.239	0.758007	1.05865	17.617
0.318498	1.28768	30.289	0.758507	1.05694	17.567
0.318998	1.28895	30.323	0.759007	1.05523	17.317
0.319498	1.29022	30.345	0.759507	1.05351	17.474
0.319998	1.29148	30.436	0.760008	1.0518	17.409
0.320498	1.29275	30.417	0.760508	1.05008	17.161
0.320998	1.294	30.498	0.761008	1.04836	17.312
0.321498	1.29526	30.581	0.761508	1.04663	17.053
0.321998	1.29651	30.572	0.762008	1.04491	17.201
0.322498	1.29776	30.635	0.762508	1.04318	16.951
0.322998	1.299	30.676	0.763008	1.04144	17.099
0.323498	1.30025	30.656	0.763508	1.03971	16.85
0.323998	1.30149	30.773	0.764008	1.03798	17
0.324498	1.30272	30.826	0.764508	1.03624	16.743
0.324998	1.30395	30.792	0.765008	1.03449	16.897
0.325498	1.30518	30.871	0.765508	1.03275	16.634
0.325998	1.30641	30.955	0.766008	1.031	16.586
0.326498	1.30763	30.951	0.766508	1.02925	16.736
0.326998	1.30885	31.017	0.767008	1.0275	16.485
0.327498	1.31007	31.043	0.767508	1.02575	16.432
0.327998	1.31128	31.11	0.768008	1.02399	16.574
0.328498	1.31249	31.077	0.768508	1.02223	16.332
0.328998	1.3137	31.19	0.769008	1.02047	16.281
0.329498	1.31491	31.252	0.769508	1.01871	16.227
0.329998	1.31611	31.232	0.770008	1.01694	16.38
0.330498	1.3173	31.288	0.770508	1.01517	16.119
0.330998	1.3185	31.346	0.771008	1.0134	16.068
0.331498	1.31969	31.38	0.771508	1.01163	16.024
0.331998	1.32088	31.418	0.772008	1.00985	15.962
0.332498	1.32206	31.471	0.772508	1.00807	15.923
0.332998	1.32325	31.512	0.773008	1.00629	15.859
0.333497	1.32442	31.583	0.773508	1.00451	15.813
0.333997	1.3256	31.577	0.774008	1.00272	15.77
0.334497	1.32677	31.667	0.774508	1.00094	15.708
0.334997	1.32794	31.667	0.775008	0.999145	15.661
0.335497	1.32911	31.691	0.775508	0.997352	15.605
0.335997	1.33027	31.756	0.776008	0.995557	15.554
0.336497	1.33143	31.782	0.776508	0.993759	15.505
0.336997	1.33258	31.898	0.777008	0.991959	15.447
0.337497	1.33374	31.849	0.777508	0.990156	15.394
0.337997	1.33489	31.866	0.778008	0.988351	15.355
0.338497	1.33603	32.04	0.778508	0.986544	15.292
0.338997	1.33718	31.97	0.779008	0.984734	15.242
0.339497	1.33832	31.995	0.779508	0.982922	15.202
0.339997	1.33945	32.06	0.780008	0.981108	14.937
0.340497	1.34059	32.107	0.780508	0.979291	15.085
0.340997	1.34172	32.141	0.781008	0.977472	15.037
0.341497	1.34284	32.185	0.781509	0.97565	14.987
0.341997	1.34397	32.239	0.782009	0.973827	14.731
0.342497	1.34509	32.292	0.782509	0.972	14.876
0.342997	1.34621	32.318	0.783009	0.970172	14.836
0.343497	1.34732	32.374	0.783509	0.968341	14.578
0.343997	1.34843	32.312	0.784009	0.966508	14.727
0.344497	1.34954	32.459	0.784509	0.964672	14.678
0.344997	1.35064	32.409	0.785009	0.962835	14.424
0.345497	1.35174	32.526	0.785509	0.960994	14.575
0.345997	1.35284	32.475	0.786009	0.959152	14.319
0.346497	1.35394	32.646	0.786509	0.957307	14.466
0.346997	1.35503	32.564	0.787009	0.95546	14.222
0.347497	1.35611	32.72	0.787509	0.953611	14.362
0.347997	1.3572	32.674	0.788009	0.951759	14.113
0.348497	1.35828	32.699	0.788509	0.949905	14.268
0.348997	1.35936	32.732	0.789009	0.948049	14.008
0.349497	1.36043	32.789	0.789509	0.946191	14.163
0.349997	1.3615	32.824	0.790009	0.94433	13.903
0.350497	1.36257	32.882	0.790509	0.942467	14.056
0.350997	1.36364	32.92	0.791009	0.940602	13.808
0.351497	1.3647	32.972	0.791509	0.938734	13.742
0.351997	1.36576	33.001	0.792009	0.936864	13.91
0.352497	1.36681	33.048	0.792509	0.934992	13.651
0.352997	1.36786	32.995	0.793009	0.933118	13.595
0.353497	1.36891	33.132	0.793509	0.931241	13.75
0.353997	1.36996	33.159	0.794009	0.929363	13.501
0.354497	1.371	33.139	0.794509	0.927482	13.436
0.354997	1.37203	33.252	0.795009	0.925598	13.388
0.355497	1.37307	33.202	0.795509	0.923713	13.337
0.355997	1.3741	33.241	0.796009	0.921825	13.494
0.356497	1.37513	33.382	0.796509	0.919935	13.226
0.356997	1.37616	33.333	0.797009	0.918043	13.182
0.357497	1.37718	33.356	0.797509	0.916149	13.125
0.357997	1.3782	33.407	0.798009	0.914253	13.077
0.358497	1.37921	33.45	0.798509	0.912354	13.021
0.358997	1.38022	33.489	0.799009	0.910453	12.968
0.359497	1.38123	33.512	0.799509	0.90855	12.923
0.359997	1.38223	33.591	0.800009	0.906645	12.875
0.360497	1.38324	33.606	0.800509	0.904737	12.814
0.360997	1.38423	33.654	0.801009	0.902828	12.766
0.361497	1.38523	33.697	0.801509	0.900916	12.717
0.361997	1.38622	33.657	0.802009	0.899002	12.666
0.362497	1.38721	33.777	0.802509	0.897086	12.612
0.362997	1.38819	33.732	0.80301	0.895168	12.559
0.363497	1.38918	33.855	0.80351	0.893247	12.515
0.363997	1.39015	33.808	0.80401	0.891325	12.459
0.364497	1.39113	33.929	0.80451	0.8894	12.412
0.364997	1.3921	33.91	0.80501	0.887473	12.361
0.365497	1.39307	34.026	0.80551	0.885545	12.309
0.365997	1.39403	33.986	0.80601	0.883614	12.044
0.366497	1.39499	33.998	0.80651	0.88168	12.207
0.366997	1.39595	34.044	0.80701	0.879745	12.153
0.367497	1.39691	34.087	0.80751	0.877808	12.105
0.367997	1.39786	34.132	0.80801	0.875868	12.05
0.368497	1.3988	34.143	0.80851	0.873927	11.799
0.368997	1.39975	34.216	0.80901	0.871983	11.951
0.369497	1.40069	34.246	0.80951	0.870037	11.89
0.369997	1.40163	34.28	0.81001	0.868089	11.645
0.370497	1.40256	34.236	0.81051	0.866139	11.802
0.370997	1.40349	34.359	0.81101	0.864187	11.738
0.371497	1.40442	34.388	0.81151	0.862233	11.492
0.371997	1.40534	34.326	0.81201	0.860277	11.645
0.372497	1.40626	34.47	0.81251	0.858319	11.595
0.372997	1.40718	34.388	0.81301	0.856359	11.343
0.373497	1.40809	34.565	0.81351	0.854396	11.493
0.373997	1.409	34.487	0.81401	0.852432	11.24
0.374497	1.40991	34.537	0.81451	0.850466	11.39
0.374997	1.41081	34.574	0.81501	0.848497	11.139
0.375497	1.41171	34.706	0.81551	0.846527	11.287
0.375997	1.41261	34.661	0.81601	0.844554	11.039
0.376497	1.4135	34.674	0.81651	0.84258	11.189
0.376997	1.41439	34.697	0.81701	0.840603	10.931
0.377497	1.41528	34.76	0.81751	0.838625	10.887
0.377997	1.41616	34.677	0.81801	0.836644	11.034
0.378497	1.41704	34.824	0.81851	0.834662	10.784
0.378997	1.41792	34.857	0.81901	0.832677	10.934
0.379497	1.41879	34.913	0.81951	0.830691	10.68
0.379997	1.41966	34.83	0.82001	0.828702	10.628
0.380497	1.42052	34.972	0.82051	0.826711	10.784
0.380997	1.42139	34.916	0.82101	0.824719	10.527
0.381497	1.42225	35.038	0.82151	0.822724	10.478
0.381997	1.4231	34.987	0.82201	0.820728	10.632
0.382497	1.42395	35.117	0.82251	0.81873	10.378
0.382997	1.4248	35.071	0.82301	0.816729	10.328
0.383497	1.42565	35.079	0.82351	0.814727	10.272
0.383997	1.42649	35.14	0.82401	0.812723	10.229
0.384497	1.42733	35.155	0.824511	0.810716	10.373
0.384997	1.42816	35.325	0.825011	0.808708	10.129
0.385497	1.42899	35.226	0.825511	0.806698	10.074
0.385997	1.42982	35.171	0.826011	0.804686	10.023
0.386497	1.43064	35.319	0.826511	0.802672	9.981
0.386997	1.43146	35.355	0.827011	0.800656	9.922
0.387497	1.43228	35.379	0.827511	0.798639	9.872
0.387997	1.4331	35.422	0.828011	0.796619	9.825
0.388497	1.4339	35.332	0.828511	0.794597	9.977
0.388997	1.43471	35.488	0.829011	0.792574	9.724
0.389497	1.43552	35.409	0.829511	0.790549	9.676
0.389997	1.43632	35.549	0.830011	0.788521	9.622
0.390497	1.43711	35.485	0.830511	0.786492	9.57
0.390997	1.4379	35.623	0.831011	0.784461	9.528
0.391497	1.43869	35.539	0.831511	0.782428	9.471
0.391997	1.43948	35.59	0.832011	0.780393	9.222
0.392497	1.44026	35.6	0.832511	0.778357	9.367
0.392997	1.44104	35.74	0.833011	0.776318	9.326
0.393497	1.44182	35.703	0.833511	0.774278	9.27
0.393997	1.44259	35.729	0.834011	0.772236	9.226
0.394497	1.44336	35.757	0.834511	0.770192	9.179
0.394997	1.44412	35.782	0.835011	0.768146	9.121
0.395497	1.44488	35.727	0.835511	0.766098	9.08
0.395997	1.44564	35.831	0.836011	0.764049	8.82
0.396497	1.4464	35.912	0.836511	0.761997	8.976
0.396997	1.44715	35.9	0.837011	0.759944	8.922
0.397497	1.44789	35.833	0.837511	0.757889	8.874
0.397997	1.44864	35.994	0.838011	0.755832	8.833
0.398497	1.44938	35.899	0.838511	0.753774	8.572
0.398997	1.45012	36.049	0.839011	0.751713	8.73
0.399497	1.45085	35.972	0.839511	0.749651	8.674
0.399997	1.45158	36.03	0.840011	0.747587	8.633
0.400497	1.45231	36.024	0.840511	0.745521	8.375
0.400997	1.45303	36.157	0.841011	0.743454	8.532
0.401497	1.45375	36.111	0.841511	0.741384	8.475
0.401997	1.45446	36.119	0.842011	0.739313	8.231
0.402497	1.45518	36.157	0.842511	0.73724	8.376
0.402997	1.45589	36.209	0.843011	0.735166	8.13
0.403497	1.45659	36.221	0.843511	0.733089	8.285
0.403997	1.45729	36.254	0.844011	0.731011	8.231
0.404497	1.45799	36.174	0.844511	0.728931	7.983
0.404997	1.45868	36.328	0.845011	0.72685	8.132
0.405497	1.45938	36.323	0.845511	0.724767	7.887
0.405997	1.46006	36.277	0.846012	0.722682	8.037
0.406497	1.46075	36.385	0.846512	0.720595	7.787
0.406997	1.46143	36.346	0.847012	0.718506	7.94
0.407497	1.4621	36.461	0.847512	0.716416	7.692
0.407997	1.46278	36.392	0.848012	0.714324	7.842
0.408497	1.46345	36.434	0.848512	0.712231	7.589
0.408997	1.46411	36.552	0.849012	0.710135	7.744
0.409497	1.46478	36.501	0.849512	0.708038	7.497
0.409997	1.46544	36.499	0.850012	0.70594	7.441
0.410497	1.46609	36.531	0.850512	0.703839	7.604
0.410996	1.46674	36.574	0.851012	0.701737	7.345
0.411496	1.46739	36.587	0.851512	0.699634	7.503
0.411996	1.46804	36.619	0.852012	0.697528	7.254
0.412496	1.46868	36.645	0.852512	0.695421	7.199
0.412996	1.46932	36.57	0.853012	0.693312	7.359
0.413496	1.46995	36.708	0.853512	0.691202	7.106
0.413996	1.47058	36.734	0.854012	0.68909	7.057
0.414496	1.47121	36.669	0.854512	0.686977	7.212
0.414996	1.47183	36.793	0.855012	0.684861	6.962
0.415496	1.47245	36.721	0.855512	0.682744	6.912
0.415996	1.47307	36.819	0.856012	0.680626	6.861
0.416496	1.47368	36.761	0.856512	0.678506	7.02
0.416996	1.47429	36.807	0.857012	0.676384	6.77
0.417496	1.4749	36.822	0.857512	0.674261	6.715
0.417996	1.4755	36.947	0.858012	0.672136	6.675
0.418496	1.4761	36.881	0.858512	0.670009	6.622
0.418996	1.47669	36.899	0.859012	0.667881	6.571
0.419496	1.47728	36.909	0.859512	0.665751	6.735
0.419996	1.47787	36.961	0.860012	0.66362	6.479
0.420496	1.47845	36.971	0.860512	0.661487	6.432
0.420996	1.47904	36.893	0.861012	0.659353	6.385
0.421496	1.47961	37.026	0.861512	0.657217	6.337
0.421996	1.48019	37.074	0.862012	0.655079	6.288
0.422496	1.48076	36.986	0.862512	0.65294	6.241
0.422996	1.48132	37.107	0.863012	0.650799	6.191
0.423496	1.48188	37.027	0.863512	0.648657	6.148
0.423996	1.48244	37.14	0.864012	0.646513	6.096
0.424496	1.483	37.074	0.864512	0.644368	6.049
0.424996	1.48355	37.211	0.865012	0.642221	6
0.425496	1.4841	37.138	0.865512	0.640073	5.958
0.425996	1.48464	37.137	0.866012	0.637923	5.904
0.426496	1.48518	37.162	0.866512	0.635772	5.859
0.426996	1.48572	37.2	0.867013	0.633619	5.812
0.427496	1.48626	37.21	0.867513	0.631465	5.769
0.427996	1.48679	37.258	0.868013	0.629309	5.719
0.428496	1.48731	37.241	0.868513	0.627151	5.673
0.428996	1.48784	37.307	0.869013	0.624992	5.625
0.429496	1.48836	37.312	0.869513	0.622832	5.58
0.429996	1.48887	37.231	0.870013	0.62067	5.533
0.430496	1.48938	37.341	0.870513	0.618507	5.485
0.430996	1.48989	37.384	0.871013	0.616342	5.234
0.431496	1.4904	37.313	0.871513	0.614176	5.39
0.431996	1.4909	37.418	0.872013	0.612008	5.344
0.432496	1.4914	37.357	0.872513	0.609839	5.3
0.432996	1.49189	37.378	0.873013	0.607669	5.25
0.433496	1.49238	37.499	0.873513	0.605497	5.002
0.433996	1.49287	37.403	0.874013	0.603323	5.156
0.434496	1.49335	37.44	0.874513	0.601149	5.111
0.434996	1.49383	37.46	0.875013	0.598972	5.068
0.435496	1.49431	37.471	0.875513	0.596795	5.019
0.435996	1.49478	37.502	0.876013	0.594616	4.77
0.436496	1.49525	37.512	0.876513	0.592435	4.925
0.436996	1.49571	37.56	0.877013	0.590253	4.881
0.437496	1.49617	37.554	0.877513	0.58807	4.634
0.437996	1.49663	37.566	0.878013	0.585885	4.786
0.438496	1.49709	37.511	0.878513	0.583699	4.742
0.438996	1.49754	37.633	0.879013	0.581512	4.493
0.439496	1.49798	37.631	0.879513	0.579323	4.647
0.439996	1.49843	37.551	0.880013	0.577133	4.606
0.440496	1.49887	37.573	0.880513	0.574941	4.357
0.440996	1.4993	37.71	0.881013	0.572748	4.508
0.441496	1.49974	37.617	0.881513	0.570554	4.47
0.441996	1.50016	37.623	0.882013	0.568358	4.218
0.442496	1.50059	37.774	0.882513	0.566161	4.375
0.442996	1.50101	37.654	0.883013	0.563963	4.128
0.443496	1.50143	37.684	0.883513	0.561764	4.286
0.443996	1.50184	37.709	0.884013	0.559563	4.035
0.444496	1.50225	37.736	0.884513	0.55736	4.193
0.444996	1.50266	37.727	0.885013	0.555157	3.944
0.445496	1.50306	37.656	0.885513	0.552952	4.107
0.445996	1.50346	37.758	0.886013	0.550746	3.852
0.446496	1.50386	37.805	0.886513	0.548538	4.015
0.446996	1.50425	37.813	0.887013	0.546329	3.761
0.447496	1.50464	37.718	0.887513	0.544119	3.928
0.447996	1.50503	37.856	0.888013	0.541908	3.67
0.448496	1.50541	37.759	0.888514	0.539695	3.838
0.448996	1.50578	37.894	0.889014	0.537482	3.583
0.449496	1.50616	37.784	0.889514	0.535266	3.747
0.449996	1.50653	37.824	0.890014	0.53305	3.496
0.450496	1.5069	37.838	0.890514	0.530832	3.655
0.450996	1.50726	37.951	0.891014	0.528613	3.406
0.451496	1.50762	37.876	0.891514	0.526393	3.366
0.451996	1.50798	37.878	0.892014	0.524172	3.517
0.452496	1.50833	37.899	0.892514	0.521949	3.275
0.452996	1.50867	37.914	0.893014	0.519725	3.226
0.453496	1.50902	37.832	0.893514	0.5175	3.388
0.453996	1.50936	37.937	0.894014	0.515274	3.145
0.454496	1.5097	37.962	0.894514	0.513047	3.091
0.454996	1.51003	37.972	0.895014	0.510818	3.259
0.455496	1.51036	37.886	0.895514	0.508588	3.011
0.455996	1.51069	37.999	0.896014	0.506357	2.964
0.456496	1.51101	37.918	0.896514	0.504125	3.124
0.456996	1.51133	38.015	0.897014	0.501891	2.875
0.457496	1.51165	37.966	0.897514	0.499657	2.839
0.457996	1.51196	37.963	0.898014	0.497421	2.786
0.458496	1.51227	37.955	0.898514	0.495184	2.952
0.458996	1.51257	38.12	0.899014	0.492946	2.701
0.459496	1.51287	37.991	0.899514	0.490706	2.664
0.459996	1.51317	38.016	0.900014	0.488466	2.616
0.460496	1.51346	38.021	0.900514	0.486224	2.772
0.460996	1.51375	38.039	0.901014	0.483982	2.533
0.461496	1.51404	38.063	0.901514	0.481738	2.489
0.461996	1.51432	37.959	0.902014	0.479493	2.445
0.462496	1.5146	38.081	0.902514	0.477247	2.399
0.462996	1.51487	38.088	0.903014	0.475	2.36
0.463496	1.51515	37.994	0.903514	0.472751	2.517
0.463996	1.51541	38.124	0.904014	0.470502	2.273
0.464496	1.51568	38.02	0.904514	0.468251	2.232
0.464996	1.51594	38.153	0.905014	0.466	2.189
0.465496	1.5162	38.037	0.905514	0.463747	2.147
0.465996	1.51645	38.169	0.906014	0.461493	2.1
0.466496	1.5167	38.068	0.906514	0.459238	2.061
0.466996	1.51694	38.088	0.907014	0.456982	2.018
0.467496	1.51719	38.104	0.907514	0.454725	1.973
0.467996	1.51742	38.102	0.908014	0.452467	2.142
0.468496	1.51766	38.1	0.908514	0.450208	1.891
0.468996	1.51789	38.134	0.909014	0.447948	1.852
0.469496	1.51812	38.129	0.909514	0.445687	1.808
0.469996	1.51834	38.158	0.910015	0.443424	1.767
0.470496	1.51856	38.16	0.910515	0.441161	1.728
0.470996	1.51878	38.065	0.911015	0.438897	1.686
0.471496	1.51899	38.18	0.911515	0.436632	1.642
0.471996	1.5192	38.087	0.912015	0.434365	1.599
0.472496	1.5194	38.186	0.912515	0.432098	1.562
0.472996	1.51961	38.085	0.913015	0.429829	1.516
0.473496	1.5198	38.216	0.913515	0.42756	1.48
0.473996	1.52	38.118	0.914015	0.42529	1.436
0.474496	1.52019	38.122	0.914515	0.423018	1.397
0.474996	1.52037	38.237	0.915015	0.420746	1.356
0.475496	1.52056	38.157	0.915515	0.418473	1.111
0.475996	1.52074	38.137	0.916015	0.416198	1.268
0.476496	1.52091	38.159	0.916515	0.413923	1.236
0.476996	1.52108	38.171	0.917015	0.411647	1.19
0.477496	1.52125	38.164	0.917515	0.40937	1.149
0.477996	1.52142	38.062	0.918015	0.407092	1.118
0.478496	1.52158	38.199	0.918515	0.404813	1.067
0.478996	1.52174	38.216	0.919015	0.402533	1.035
0.479496	1.52189	38.103	0.919515	0.400252	0.99
0.479996	1.52204	38.207	0.920015	0.39797	0.95
0.480496	1.52218	38.219	0.920515	0.395687	0.713
0.480996	1.52233	38.112	0.921015	0.393404	0.868
0.481496	1.52247	38.152	0.921515	0.391119	0.832
0.481996	1.5226	38.232	0.922015	0.388833	0.795
0.482496	1.52273	38.152	0.922515	0.386547	0.75
0.482996	1.52286	38.162	0.923015	0.38426	0.717
0.483496	1.52298	38.142	0.923515	0.381972	0.472
0.483996	1.5231	38.146	0.924015	0.379683	0.634
0.484496	1.52322	38.156	0.924515	0.377393	0.598
0.484996	1.52333	38.174	0.925015	0.375102	0.556
0.485496	1.52344	38.187	0.925515	0.37281	0.518
0.485996	1.52355	38.171	0.926015	0.370518	0.281
0.486496	1.52365	38.171	0.926515	0.368224	0.436
0.486996	1.52375	38.192	0.927015	0.36593	0.405
0.487496	1.52384	38.08	0.927515	0.363635	0.367
0.487996	1.52393	38.183	0.928015	0.361339	0.121
0.488495	1.52402	38.12	0.928515	0.359043	0.291
0.488995	1.5241	38.196	0.929015	0.356745	0.251
0.489495	1.52418	38.108	0.929515	0.354447	0.208
0.489995	1.52426	38.204	0.930015	0.352147	-0.023
0.490495	1.52433	38.105	0.930515	0.349847	0.134
0.490995	1.5244	38.116	0.931015	0.347547	0.1
0.491495	1.52446	38.115	0.931516	0.345245	-0.142
0.491995	1.52453	38.119	0.932016	0.342943	0.024
0.492495	1.52458	38.11	0.932516	0.34064	-0.011
0.492995	1.52464	38.131	0.933016	0.338336	-0.255
0.493495	1.52469	38.118	0.933516	0.336031	-0.088
0.493995	1.52473	38.125	0.934016	0.333725	-0.125
0.494495	1.52478	38.113	0.934516	0.331419	-0.359
0.494995	1.52482	38.017	0.935016	0.329112	-0.204
0.495495	1.52485	38.127	0.935516	0.326804	-0.233
0.495995	1.52488	38.135	0.936016	0.324496	-0.471
0.496495	1.52491	38.022	0.936516	0.322187	-0.309
0.496995	1.52493	38.127	0.937016	0.319877	-0.342
0.497495	1.52495	38.035	0.937516	0.317566	-0.583
0.497995	1.52497	38.029	0.938016	0.315255	-0.416
0.498495	1.52498	38.13	0.938516	0.312943	-0.45
0.498995	1.52499	38.048	0.939016	0.31063	-0.691
0.499495	1.525	38.029	0.939516	0.308316	-0.523
0.499995	1.525	38.018	0.940016	0.306002	-0.762
