# Supplementary material for: Dynamics and hydrodynamic efficiency of diving beetle while swimming
Source: Heliyon. 2023 Mar 1;9(3):e14200. doi: 10.1016/j.heliyon.2023.e14200 (PMC10009088; doi:10.1016/j.heliyon.2023.e14200)
Supplement: Multimedia component 2 [file mmc2.xlsx]

## Sheet: Sheet1
Time (ms)	head x (mm)	head y (mm)	head v(x) (cm/s)	head v(y) (cm/s)	head a(x) (m/s^2)	head a(y) (m/s^2)	tail x (mm)	tail y (mm)	tail v(x) (cm/s)	tail v(y) (cm/s)	tail a(x) (m/s^2)	tail a(y) (m/s^2)	Centroid x (mm)	Centroid y (mm)	Centroid v(x) (cm/s)	Centroid v(y) (cm/s)	Projection value of the centroid velocity along the body axis (cm/s)	Centroid a(x) (m/s^2)	Centroid a(y) (m/s^2)	Projection value of the centroid acceleration along the body axis (m/s^2)	angle τ (°)	Fp (mN)	Fdb (mN)	Fam (mN)	F (mN)
0	-6.28867	2.56861	7.02678	-1.19571	-0.581626	-0.374465	-36.2706	22.5418	6.09679	-0.531465	0.396599	0.0595382	-21.2796	12.5552	6.56179	-0.863587	5.93976	-0.0925134	-0.157463	0.010307	76.4059	0.266102	0.212237	0.010575	0.0432894
5	-5.97866	2.48004	6.86438	-1.15143	-0.19683	-0.312957	-35.9606	22.4975	6.25907	-0.531434	0.520644	-0.0585606	-20.9696	12.4888	6.56173	-0.841431	5.92442	0.161907	-0.185759	0.252049	74.4489	1.52867	0.211462	0.258603	1.05861
10	-5.66866	2.43575	6.96771	-1.12192	0.269161	-0.321327	-35.6506	22.4532	6.62815	-0.516667	0.613116	-0.217487	-20.6596	12.4445	6.79793	-0.819294	6.10858	0.441139	-0.269407	0.544976	75.2099	3.06889	0.220844	0.559145	2.2889
15	-5.31436	2.39147	7.23344	-1.29906	0.581633	-0.518157	-35.2963	22.4532	7.10064	-0.590493	0.737599	-0.424652	-20.3053	12.4223	7.16704	-0.944778	6.48197	0.659616	-0.471405	0.853116	77.231	4.69877	0.240387	0.875297	3.58309
20	-4.9158	2.34718	7.70585	-1.65335	0.713028	-0.822256	-34.942	22.4532	7.44016	-0.85619	0.88722	-0.638718	-19.9289	12.4002	7.573	-1.25477	6.99069	0.800124	-0.730487	1.12828	80.7671	6.16451	0.268133	1.15761	4.73876
25	-4.51721	2.25861	8.16347	-2.19955	0.797168	-1.08748	-34.5434	22.4089	7.76485	-1.31383	1.01416	-0.786329	-19.5303	12.3338	7.96416	-1.75669	7.59194	0.905664	-0.936904	1.34535	84.724	7.33339	0.302593	1.38033	5.65047
30	-4.11863	2.12575	8.503	-2.81956	0.827661	-1.26954	-34.1448	22.3203	8.29626	-1.8748	1.1957	-0.850785	-19.1317	12.223	8.39963	-2.34718	8.2798	1.01168	-1.06016	1.51664	88.6506	8.27019	0.34423	1.55607	6.36989
35	-3.67577	1.9486	8.84254	-3.54292	0.807481	-1.36403	-33.7462	22.1875	9.01965	-2.31767	1.43635	-0.855713	-18.711	12.068	8.9311	-2.9303	9.04539	1.12191	-1.10987	1.6502	93.1977	9.01728	0.393351	1.6931	6.93082
40	-3.2329	1.77146	9.30015	-4.25148	0.825193	-1.3532	-33.3034	22.0546	9.81683	-2.65717	1.55054	-0.84931	-18.2681	11.913	9.55849	-3.45433	9.85596	1.18787	-1.10125	1.7146	97.7454	9.40907	0.448548	1.75918	7.20134
45	-2.74576	1.55002	9.743	-4.97484	0.880798	-1.20606	-32.7719	21.9218	10.732	-2.9967	1.44079	-0.855695	-17.7588	11.7359	10.2375	-3.98577	10.7095	1.16079	-1.03088	1.6391	102.006	9.07618	0.510217	1.68172	6.88424
50	-2.2586	1.28431	10.1859	-5.60962	0.887192	-0.932476	-32.1962	21.7889	11.5588	-3.43958	1.2095	-0.850788	-17.2274	11.5366	10.8723	-4.5246	11.5268	1.04835	-0.891632	1.45427	105.715	8.17268	0.572681	1.49208	6.10792
55	-1.72716	0.97431	10.6287	-6.06723	0.819783	-0.631337	-31.5762	21.6118	12.0902	-4.00052	0.922157	-0.786348	-16.6517	11.293	11.3595	-5.03388	12.2064	0.87097	-0.708842	1.19078	109.375	6.85018	0.627159	1.22174	5.00128
60	-1.19573	0.62001	11.0864	-6.22961	0.748938	-0.354786	-30.9562	21.3903	12.3264	-4.45813	0.566887	-0.639204	-16.076	11.0052	11.7064	-5.34387	12.658	0.657912	-0.496995	0.880948	113.294	5.26847	0.664633	0.903853	3.69998
65	-0.62001	0.31001	11.4406	-6.20011	0.674637	-0.123022	-30.3362	21.1246	12.5035	-4.7239	0.210611	-0.419242	-15.4781	10.7173	11.9721	-5.46201	12.9395	0.442624	-0.271132	0.560836	117.138	3.61943	0.688506	0.575418	2.35551
70	-0.04429	0	11.6916	-6.20011	0.526516	-0.00837222	-29.7162	20.8589	12.6069	-4.79772	-0.0649468	-0.216524	-14.8802	10.4294	12.1493	-5.49891	13.1015	0.230785	-0.112448	0.28197	120.812	2.17601	0.702432	0.289301	1.18427
75	0.57572	-0.26572	11.9721	-6.20011	0.328705	-0.0654466	-29.0962	20.6375	12.5183	-4.78292	-0.304109	-0.128437	-14.2602	10.1859	12.2452	-5.49151	13.1732	0.012298	-0.0969417	0.0801341	124.523	1.12741	0.708634	0.0822176	0.336563
80	1.15145	-0.57573	12.164	-6.18535	0.177152	-0.133345	-28.4319	20.416	12.2378	-4.76816	-0.56788	-0.147613	-13.6402	9.92015	12.2009	-5.47675	13.1198	-0.195364	-0.140479	-0.0780336	127.65	0.352527	0.704006	-0.0237378	-0.327741
85	1.77146	-0.93002	12.1492	-6.27391	0.025589	-0.0826575	-27.8119	20.1946	11.8835	-4.85675	-0.712045	-0.201758	-13.0202	9.63229	12.0164	-5.56533	13.0132	-0.343228	-0.142208	-0.196684	131.476	-0.191074	0.69483	-0.0598313	-0.826073
90	2.39147	-1.24002	12.0459	-6.49534	-0.172221	0.00148962	-27.2361	19.9289	11.4258	-5.04865	-0.649537	-0.2244	-12.4223	9.34444	11.7359	-5.772	12.9045	-0.410879	-0.111455	-0.269517	135.094	-0.528442	0.685518	-0.0819872	-1.13197
95	3.01148	-1.55002	11.9721	-6.49533	-0.320821	0.0634834	-26.7047	19.6632	10.9387	-5.24058	-0.500929	-0.213072	-11.8466	9.05658	11.4554	-5.86796	12.7329	-0.410875	-0.0747942	-0.290954	138.951	-0.639571	0.670944	-0.0885082	-1.22201
100	3.5872	-1.86003	11.7949	-6.28865	-0.388731	0.164353	-26.1733	19.3974	10.7764	-5.32916	-0.349352	-0.142693	-11.293	8.76871	11.2857	-5.80891	12.5599	-0.369041	0.0108302	-0.306596	141.096	-0.724566	0.656405	-0.0932666	-1.2877
105	4.16292	-2.21432	11.5145	-6.09675	-0.470418	0.263261	-25.6418	19.1317	10.8059	-5.31438	-0.199746	-0.00589254	-10.7395	8.45871	11.1602	-5.70556	12.3954	-0.335082	0.128684	-0.34735	142.552	-0.921817	0.642715	-0.105664	-1.45887
110	4.73865	-2.52432	11.2488	-6.02295	-0.596875	0.22635	-25.1104	18.866	10.8206	-5.32914	-0.150566	0.148118	-10.1859	8.17084	11.0347	-5.67605	12.2757	-0.37372	0.187234	-0.412836	143.129	-1.22666	0.632839	-0.125585	-1.73391
115	5.31437	-2.79004	10.9978	-5.93438	-0.680533	0.127436	-24.5347	18.6003	10.7321	-5.24052	-0.265736	0.277539	-9.61015	7.90512	10.865	-5.58745	12.0861	-0.473135	0.202488	-0.502528	142.817	-1.64614	0.617343	-0.152869	-2.11062
120	5.84581	-3.05576	10.6435	-5.83104	-0.67316	0.150568	-24.0032	18.3346	10.555	-5.06341	-0.432534	0.372023	-9.07871	7.63941	10.5992	-5.44723	11.7884	-0.552847	0.261296	-0.601577	141.884	-2.11625	0.593377	-0.183	-2.52662
125	6.37725	-3.36577	10.1711	-5.86056	-0.614107	0.336091	-23.4718	18.0689	10.2892	-4.78295	-0.561448	0.414323	-8.54727	7.35154	10.2302	-5.32176	11.4137	-0.587778	0.375207	-0.696285	139.919	-2.57237	0.563839	-0.21181	-2.9244
130	6.86439	-3.67577	9.80207	-5.80153	-0.520613	0.579171	-22.9846	17.8474	9.92013	-4.50242	-0.649056	0.372493	-8.06012	7.08582	9.8611	-5.15198	11.0118	-0.584834	0.475832	-0.752675	136.397	-2.85726	0.532934	-0.228964	-3.16124
135	7.35155	-3.98578	9.63968	-5.44722	-0.395636	0.779927	-22.4975	17.626	9.56587	-4.32529	-0.709087	0.272121	-7.57297	6.82011	9.60277	-4.88626	10.6436	-0.552362	0.526024	-0.755892	131.2	-2.89936	0.50533	-0.229942	-3.17475
140	7.79441	-4.25149	9.56587	-4.78291	-0.305095	0.868998	-22.0103	17.4488	9.2116	-4.23673	-0.709559	0.14712	-7.10797	6.59868	9.38873	-4.50982	10.2446	-0.507327	0.508059	-0.709179	124.426	-2.71811	0.476174	-0.215732	-2.97855
145	8.28156	-4.47293	9.49205	-4.11864	-0.32969	0.786826	-21.5675	17.2274	8.85726	-4.25148	-0.643135	0.0639632	-6.64296	6.37724	9.17465	-4.18506	9.88176	-0.486412	0.425395	-0.643574	118.504	-2.44843	0.450359	-0.195775	-2.70301
150	8.76871	-4.65007	9.31489	-3.76435	-0.437452	0.51076	-21.1246	17.006	8.48822	-4.25151	-0.566389	0.0634804	-6.17795	6.17796	8.90155	-4.00793	9.56004	-0.50192	0.28712	-0.574913	111.926	-2.16151	0.428016	-0.174888	-2.41463
155	9.25586	-4.78293	9.04919	-3.69053	-0.555552	0.0526378	-20.726	16.7845	8.2225	-4.26627	-0.496005	0.153516	-5.73509	6.00081	8.63584	-3.9784	9.33366	-0.525778	0.103077	-0.487011	105.343	-1.78099	0.412605	-0.148149	-2.04545
160	9.69873	-4.96008	8.68013	-3.77911	-0.649537	-0.399072	-20.3275	16.5631	8.06011	-4.17766	-0.425135	0.261289	-5.31436	5.80152	8.37012	-3.97838	9.1207	-0.537336	-0.0688916	-0.396589	98.178	-1.38798	0.398341	-0.120642	-1.66567
165	10.0973	-5.18151	8.32584	-4.03008	-0.708582	-0.679548	-19.9289	16.386	7.88298	-4.00054	-0.353302	0.312968	-4.91579	5.60223	8.10441	-4.01531	8.92483	-0.530942	-0.18329	-0.324298	90.7799	-1.07528	0.385422	-0.0986514	-1.36205
170	10.4959	-5.40294	7.97153	-4.60581	-0.715468	-0.831107	-19.5303	16.1645	7.70586	-3.70531	-0.295231	0.330668	-4.51721	5.3808	7.83869	-4.15556	8.79084	-0.50535	-0.250219	-0.264466	83.4305	-0.814514	0.376694	-0.0804505	-1.11076
175	10.8945	-5.62438	7.61725	-5.15199	-0.637726	-0.89999	-19.1317	15.9874	7.51393	-3.52814	-0.202732	0.313443	-4.11864	5.18151	7.56559	-4.34006	8.67579	-0.420229	-0.293274	-0.169745	76.9765	-0.395292	0.369272	-0.0516363	-0.712927
180	11.293	-5.84581	7.24821	-5.59484	-0.507321	-0.793695	-18.7774	15.8103	7.42537	-3.45433	-0.012317	0.254402	-3.7422	4.98222	7.33679	-4.52459	8.59772	-0.259819	-0.269646	-0.0532532	72.4719	0.12441	0.364273	-0.0161996	-0.223663
