# Supplementary material for: Dynamics and hydrodynamic efficiency of diving beetle while swimming
Source: Heliyon. 2023 Mar 1;9(3):e14200. doi: 10.1016/j.heliyon.2023.e14200 (PMC10009088; doi:10.1016/j.heliyon.2023.e14200)
Supplement: Multimedia component 3 [file mmc3.xlsx]

## Sheet: Sheet1
Time (ms)	head x (mm)	head y (mm)	head v(x) (cm/s)	head v(y) (cm/s)	head a(x) (m/s^2)	head a(y) (m/s^2)	tail x (mm)	tail y (mm)	tail v(x) (cm/s)	tail v(y) (cm/s)	tail a(x) (m/s^2)	tail a(y) (m/s^2)	Centroid x (mm)	Centroid y (mm)	Centroid v(x) (cm/s)	Centroid v(y) (cm/s)	Projection value of the centroid velocity along the body axis (cm/s)	Centroid a(x) (m/s^2)	Centroid a(y) (m/s^2)	Projection value of the centroid acceleration along the body axis (m/s^2)	angle τ (°)	Fp (mN)	Fdb (mN)	Fam (mN)	F (mN)
0	13.2798	25.4896	3.79721	1.74126	-0.386714	0.469229	37.9512	53.2449	0.062945	3.04196	0.962934	-0.872671	25.6155	39.3672	1.93008	2.39161	3.06978	0.28811	-0.201721	0.0406416	74.9315	0.304668	0.0949575	0.0390159	0.170695
5	13.4686	25.5525	4.00702	1.8042	-0.697204	1.10559	37.9512	53.3708	0.524508	2.53844	2.01542	-1.14671	25.7099	39.4616	2.26576	2.17132	3.12688	0.659109	-0.0205621	0.420015	77.8981	2.26437	0.0970919	0.403215	1.76406
10	13.6574	25.6155	3.48253	2.41258	-1.33636	1.99371	37.9512	53.4966	1.61535	1.90911	3.51193	-1.49067	25.8043	39.556	2.54894	2.16085	3.30365	1.08778	0.251521	0.994237	81.2808	5.23405	0.103786	0.954467	4.17579
15	13.9091	25.7413	2.45455	3.67133	-2.03707	3.05386	38.0141	53.5596	3.58745	1.17487	5.16222	-1.75833	25.9616	39.6505	3.021	2.4231	3.80959	1.56258	0.647764	1.81282	82.8925	9.47781	0.123656	1.74031	7.61385
20	14.035	25.9301	1.007	5.58043	-2.14896	4.02239	38.2029	53.6225	6.77635	0.145485	6.49022	-1.70721	26.1189	39.7763	3.89167	2.86296	4.71593	2.17063	1.15759	2.75942	81.4805	14.4005	0.161893	2.64904	11.5896
25	14.035	26.2448	-0.461542	8.01401	-1.38952	4.60141	38.5805	53.6225	10.9301	-1.06209	7.12241	-1.17313	26.3078	39.9337	5.23429	3.47596	6.08222	2.86645	1.71414	3.68978	76.4229	19.2652	0.22594	3.54219	15.4971
30	13.9091	26.6854	-1.46854	10.7203	0.105595	4.64406	39.2099	53.5596	15.2098	-1.89196	6.79787	-0.0972034	26.5595	40.1225	6.87061	4.41417	7.92356	3.45173	2.27343	4.52135	69.1701	23.6546	0.324441	4.34049	18.9897
35	13.7203	27.3148	-1.11189	13.3007	2.07064	4.09022	40.154	53.3708	18.8182	-1.80805	5.47619	1.49545	26.9371	40.3428	8.85318	5.74635	10.339	3.77342	2.79284	5.34791	58.624	28.0701	0.474861	5.13399	22.4612
40	13.6574	28.07	0.6923	15.3567	4.11471	3.014	41.2868	53.1859	21.2308	-0.537621	3.53849	3.2419	27.4721	40.6279	10.9616	7.40952	13.0952	3.8266	3.12795	5.83555	47.6754	30.7873	0.67591	5.60213	24.5093
45	13.6574	28.9511	3.67135	16.6364	5.72309	1.64405	42.4826	53.123	22.3427	1.76227	1.58744	4.55013	28.07	41.037	13.007	9.19933	15.8776	3.65527	3.09709	5.65086	35.7597	30.0691	0.910665	5.42482	23.7336
50	13.9721	29.8322	7.27977	16.9931	6.46714	0.258734	43.6155	53.3118	22.2588	4.90125	0.0783279	5.07828	28.7938	41.572	14.7693	10.9472	18.3746	3.27274	2.66851	4.92234	25.6451	26.5478	1.14854	4.72545	20.6738
55	14.4126	30.7134	11.014	16.5735	6.33917	-0.909774	44.6854	53.6854	21.5455	8.01788	-0.85873	4.89194	29.549	42.1994	16.2798	12.2957	20.4013	2.74022	1.99109	3.88649	16.7249	21.4148	1.36052	3.73103	16.3232
60	15.1049	31.5315	14.3497	15.6504	5.5126	-1.65665	45.7554	54.1889	20.7483	10.4305	-1.30909	4.12519	30.4302	42.8603	17.549	13.0404	21.8636	2.10175	1.23427	2.82381	10.5855	16.0948	1.524	2.71085	11.86
65	15.9231	32.2868	16.8672	14.4756	4.31959	-1.93078	46.7624	54.8183	20.1399	12.0341	-1.45875	2.96465	31.3427	43.5526	18.5035	13.2549	22.7602	1.43042	0.516936	1.70995	6.5479	10.4519	1.62859	1.64155	7.18179
70	16.8672	32.9791	18.6294	13.3008	3.02868	-1.84683	47.7694	55.4477	19.5315	13.1762	-1.47554	1.78996	32.3183	44.2134	19.0805	13.2385	23.2176	0.776568	-0.0284353	0.611372	4.3381	4.83791	1.68323	0.586917	2.56776
75	17.8742	33.6085	19.5735	12.4196	1.79371	-1.50278	48.7134	56.14	18.7762	13.8042	-1.45737	0.826282	33.2938	44.8742	19.1749	13.1119	23.2179	0.168175	-0.33825	-0.0637525	3.9099	1.38937	1.68327	-0.0261385	-0.26776
80	18.8812	34.1749	20.2238	11.7903	0.784662	-1.0217	49.6575	56.8323	17.8532	13.9091	-1.47623	0.0527104	34.2693	45.5036	19.0385	12.8497	22.9499	-0.345783	-0.484494	-0.565699	4.51136	-0.956729	1.65114	-0.231937	-2.37594
85	19.8882	34.7414	20.3287	11.4127	0.109213	-0.594411	50.5386	57.5876	17.0979	13.6364	-1.45592	-0.587301	35.2134	46.1645	18.7133	12.5245	22.4889	-0.673356	-0.590856	-0.892991	5.42533	-2.5201	1.59659	-0.366126	-3.75056
90	20.8952	35.3078	20.035	11.3077	-0.373175	-0.285304	51.3568	58.2799	16.4895	13.112	-1.25175	-1.05869	36.126	46.7938	18.2623	12.2098	21.9325	-0.81246	-0.671998	-1.0533	5.86905	-3.32378	1.53192	-0.431851	-4.42384
95	21.9651	35.8742	19.6364	11.3287	-0.753458	-0.0986232	52.112	58.9092	15.8392	12.4826	-0.976917	-1.28601	37.0386	47.3917	17.7378	11.9056	21.3227	-0.865187	-0.692314	-1.10781	5.72764	-3.64448	1.4625	-0.4542	-4.65278
100	22.9092	36.4406	19.2785	11.3287	-0.858999	-0.0923169	52.9302	59.4757	15.3147	11.7063	-0.848229	-1.25807	37.9197	47.9582	17.2966	11.5175	20.7338	-0.853614	-0.675191	-1.08825	5.6498	-3.61991	1.39691	-0.446181	-4.57064
105	23.8532	37.0071	18.7631	11.3497	-0.764723	-0.186006	53.6855	60.0421	15.1049	10.9091	-0.733592	-1.08952	38.7693	48.5246	16.934	11.1294	20.2053	-0.749157	-0.637762	-0.982738	5.82458	-3.19115	1.33927	-0.402923	-4.1275
110	24.7343	37.5735	18.2269	11.2238	-0.651052	-0.309094	54.4407	60.6085	14.8742	10.4056	-0.567855	-0.84265	39.5875	49.091	16.5506	10.8147	19.7062	-0.609453	-0.575872	-0.834506	7.08118	-2.56117	1.2859	-0.342147	-3.50492
115	25.6784	38.14	17.9961	10.9511	-0.55842	-0.502103	55.133	61.112	14.4546	10.1749	-0.541952	-0.446169	40.4057	49.626	16.2254	10.563	19.2904	-0.550186	-0.474136	-0.72543	7.61566	-2.10201	1.24223	-0.297426	-3.04681
120	26.5634	38.7064	17.882	10.7203	-0.437814	-0.716083	55.8883	61.5526	14.2237	10.049	-0.667148	-0.0538468	41.2259	50.1295	16.0529	10.3846	19.0456	-0.552481	-0.384965	-0.672419	8.26652	-1.88301	1.21684	-0.275692	-2.82416
125	27.4446	39.2099	17.7693	10.3427	-0.397397	-0.7902	56.5806	62.0561	13.9931	10.028	-0.706317	0.0699474	42.0126	50.633	15.8812	10.1853	18.7822	-0.551857	-0.360126	-0.656486	8.62492	-1.83659	1.1898	-0.269159	-2.75724
130	28.3257	39.7134	17.4887	9.81821	-0.521016	-0.746142	57.2729	62.5596	13.6154	10.3426	-0.725157	-0.0440769	42.7993	51.1365	15.5521	10.0804	18.4531	-0.623086	-0.395109	-0.733888	9.43916	-2.22679	1.15643	-0.300894	-3.08233
135	29.2029	40.2169	17.2487	9.27274	-0.710187	-0.662946	57.9652	63.126	13.07	10.5106	-0.890191	-0.225879	43.584	51.6715	15.1593	9.89165	18.0204	-0.800189	-0.444412	-0.902789	10.0142	-3.04863	1.11323	-0.370144	-3.79172
140	30.084	40.6574	16.8712	9.04204	-0.788818	-0.555269	58.5946	63.6295	12.7343	10.2378	-1.01957	-0.491563	44.3393	52.1435	14.8027	9.63992	17.5749	-0.904195	-0.523416	-1.03248	10.5099	-3.69019	1.06955	-0.423318	-4.33642
145	30.9022	41.098	16.3558	8.93708	-0.740238	-0.427274	59.2239	64.196	12.2308	9.6923	-0.98807	-0.834276	45.0631	52.647	14.2933	9.31469	16.9637	-0.864154	-0.630775	-1.06834	10.8493	-3.91408	1.01097	-0.438019	-4.48703
150	31.7204	41.4756	15.8195	8.83215	-0.665291	-0.38252	59.7904	64.6365	11.5595	9.18889	-0.962237	-0.978359	45.7554	53.0561	13.6895	9.01052	16.2937	-0.813764	-0.68044	-1.06074	11.0415	-3.94147	0.948524	-0.434902	-4.45509
155	32.4756	41.9791	15.5875	8.55942	-0.5248	-0.511202	60.4197	65.0771	11.056	8.6854	-0.954577	-0.85523	46.4477	53.5281	13.3218	8.62241	15.7615	-0.739688	-0.683216	-1.00542	10.6027	-3.73473	0.900233	-0.41222	-4.22274
160	33.2306	42.4201	8.97022	12.2629	-0.181032	-1.17097	60.9236	65.4547	16.3351	4.63658	-0.782097	-0.321762	47.0771	53.9374	12.6527	8.44975	15.2141	-0.481565	-0.746368	-0.818194	10.7807	-2.92009	0.851786	-0.33546	-3.43642
165	33.6922	43.0688	8.90659	11.6242	-0.0469647	-1.3041	61.7144	65.6737	15.6969	4.4149	-0.900921	-0.337324	47.7033	54.3712	12.3017	8.01957	14.6847	-0.473943	-0.820711	-0.847535	10.8515	-3.10103	0.806109	-0.34749	-3.55965
170	34.1354	43.6572	9.12383	10.8997	0.0137122	-1.30656	62.4451	65.911	15.0788	4.187	-1.00496	-0.352337	48.2902	54.7841	12.1013	7.54334	14.2586	-0.495623	-0.829447	-0.865173	11.2544	-3.21826	0.770187	-0.354721	-3.63373
175	34.5601	44.1855	9.34107	10.1751	-0.00912553	-1.12773	63.236	66.1299	14.6703	4.07063	-0.982642	-0.307994	48.898	55.1577	12.0057	7.12289	13.956	-0.495884	-0.717863	-0.800831	11.3407	-2.9467	0.745132	-0.328341	-3.36349
180	35.0266	44.6352	9.26517	9.49634	-0.184556	-0.924187	63.9482	66.307	14.2356	3.94027	-0.849858	-0.177467	49.4874	55.4711	11.7504	6.71831	13.5297	-0.517207	-0.550827	-0.728504	11.9679	-2.64793	0.710472	-0.298687	-3.05972
185	35.5534	45.0665	9.02047	9.19822	-0.449503	-0.776647	64.6605	66.4841	13.7947	3.78986	-0.816432	-0.0633736	50.107	55.7753	11.4076	6.49404	13.1233	-0.632967	-0.42001	-0.758835	11.4326	-2.82011	0.678124	-0.311122	-3.18711
190	36.0199	45.5161	8.69832	9.07734	-0.626065	-0.660514	65.3126	66.6796	13.3968	3.77988	-0.882094	-0.0389175	50.6663	56.0979	11.0475	6.42861	12.7817	-0.75408	-0.349716	-0.827322	10.8825	-3.16249	0.651467	-0.339202	-3.47475
195	36.4263	45.9842	8.34716	8.78981	-0.635311	-0.63574	65.9647	66.8751	13.068	3.92427	-0.928701	-0.0239281	51.1955	56.4297	10.7076	6.35704	12.4512	-0.782006	-0.329834	-0.842382	10.1662	-3.25725	0.626132	-0.345377	-3.53801
200	36.7724	46.4707	7.933	8.36797	-0.542057	-0.799535	66.6168	67.0706	12.5296	3.95724	-0.980063	-0.0221258	51.6946	56.7707	10.2313	6.1626	11.9379	-0.76106	-0.41083	-0.864764	10.4443	-3.39888	0.58768	-0.354553	-3.63201
205	37.1604	46.8786	7.66542	7.92329	-0.440788	-0.992107	67.2689	67.2662	11.9684	3.84366	-1.06852	-0.103309	52.2146	57.0724	9.8169	5.88347	11.4367	-0.754652	-0.547708	-0.925083	11.4438	-3.71345	0.551179	-0.379284	-3.88535
210	37.5901	47.2079	7.52436	7.46186	-0.395164	-1.06308	67.8608	67.4801	11.4133	3.75011	-1.10699	-0.174171	52.7255	57.344	9.46883	5.60598	10.9962	-0.751076	-0.618625	-0.955182	12.8042	-3.88343	0.519956	-0.391624	-4.01176
215	37.9597	47.5556	7.49472	6.79085	-0.375763	-1.13628	68.3741	67.6522	10.8582	3.65654	-1.0912	-0.105872	53.1669	57.6039	9.17644	5.22369	10.5554	-0.733483	-0.621076	-0.939692	15.2054	-3.84247	0.489514	-0.385274	-3.94671
220	38.3293	47.9033	7.31071	6.18898	-0.356813	-1.28761	68.8874	67.8243	10.297	3.54295	-1.14409	0.0440952	53.6083	57.8638	8.80383	4.86597	10.0571	-0.750449	-0.621756	-0.953792	17.6388	-3.94092	0.456068	-0.391055	-4.00593
225	38.6386	48.2694	6.97235	5.65626	-0.340151	-1.33877	69.4007	67.9965	9.79875	3.56364	-1.21874	0.153944	54.0197	58.133	8.38555	4.60995	9.56625	-0.779447	-0.592413	-0.964588	20.3211	-4.02263	0.424122	-0.395481	-4.05127
230	39.0316	48.4784	6.74415	4.91433	-0.328824	-1.20622	69.9141	68.1686	9.20302	3.76772	-1.2109	0.177168	54.4728	58.3235	7.97359	4.34102	9.07629	-0.76986	-0.514525	-0.920004	22.9417	-3.84799	0.393225	-0.377202	-3.86402
235	39.3643	48.7057	6.66027	4.10632	-0.225046	-1.06246	70.3672	68.3591	8.44672	4.02081	-1.12777	0.12615	54.8657	58.5324	7.5535	4.06357	8.5754	-0.676408	-0.468153	-0.81544	25.4151	-3.39652	0.362663	-0.33433	-3.42485
240	39.6787	48.8729	6.66229	3.57922	-0.073479	-0.943538	70.7601	68.5681	7.78796	4.09062	-1.04914	0.0150644	55.2194	58.7205	7.22512	3.83492	8.17891	-0.561308	-0.464237	-0.711211	28.4737	-2.93948	0.339205	-0.291596	-2.98708
245	39.993	49.04	6.56083	3.39085	-0.0270523	-0.807086	71.0929	68.7954	7.36726	3.93412	-0.974182	-0.141648	55.5429	58.9177	6.96405	3.66248	7.86803	-0.500617	-0.474367	-0.662041	31.9779	-2.73074	0.321266	-0.271437	-2.78057
250	40.3111	49.206	6.62501	3.12989	-0.140665	-0.708728	71.4256	69.0227	7.09301	3.75465	-0.918839	-0.230942	55.8684	59.1144	6.85901	3.44227	7.67389	-0.529752	-0.469835	-0.68611	35.1867	-2.8527	0.310265	-0.281305	-2.88166
255	40.6857	49.3547	6.64751	2.72814	-0.305265	-0.739571	71.8002	69.1715	6.65827	3.62428	-0.978221	-0.140431	56.2429	59.2631	6.65289	3.17621	7.3688	-0.641743	-0.440001	-0.772001	38.8656	-3.26563	0.293292	-0.31652	-3.2424
260	41	49.5219	6.50672	2.22275	-0.418103	-0.822064	72.1747	69.3202	6.09707	3.51071	-1.16218	0.0496153	56.5874	59.4211	6.3019	2.86673	6.91543	-0.790139	-0.386224	-0.879308	41.2725	-3.78483	0.268779	-0.360516	-3.69309
265	41.3524	49.6116	6.06987	1.82981	-0.525872	-0.79789	72.4891	69.4874	5.45832	3.57437	-1.29299	0.176659	56.9207	59.5495	5.7641	2.70209	6.36129	-0.909431	-0.310615	-0.950542	43.841	-4.14203	0.239969	-0.389722	-3.99228
270	41.63	49.6584	5.65571	1.408	-0.571656	-0.659584	72.683	69.6913	4.72213	3.82134	-1.24238	0.186771	57.1565	59.6748	5.18892	2.61467	5.80982	-0.907018	-0.236407	-0.913351	45.069	-3.99799	0.212556	-0.374474	-3.83607
275	41.9075	49.7051	5.45378	1.07486	-0.413576	-0.521451	72.877	69.8953	3.96591	4.07446	-1.10305	0.118577	57.3923	59.8002	4.70985	2.57466	5.36712	-0.758313	-0.201437	-0.764538	46.7033	-3.33306	0.191458	-0.31346	-3.21106
280	42.1249	49.7703	5.24853	0.874351	-0.0837555	-0.481156	73.071	70.0992	3.44756	4.10134	-0.976209	-0.00718587	57.5979	59.9348	4.34805	2.48785	5.00725	-0.529982	-0.244171	-0.582538	47.9331	-2.5106	0.174903	-0.238841	-2.44666
285	42.4024	49.8171	5.19654	0.780555	0.10911	-0.481622	73.265	70.3032	3.16724	3.90182	-0.861839	-0.175996	57.8337	60.0601	4.18189	2.34119	4.79204	-0.376365	-0.328809	-0.48734	49.5745	-2.08138	0.165258	-0.199809	-2.04683
290	42.68	49.8639	5.42667	0.600498	0.070014	-0.400932	73.3987	70.5255	2.87299	3.72861	-0.742979	-0.284748	58.0394	60.1947	4.14983	2.16455	4.67952	-0.336482	-0.34284	-0.45973	51.8053	-1.95906	0.160291	-0.188489	-1.93086
295	42.9391	49.8504	5.78832	0.204763	-0.0242742	-0.244859	73.5141	70.6877	2.4182	3.6044	-0.682593	-0.230788	58.2266	60.2691	4.10326	1.90458	4.51205	-0.353434	-0.237824	-0.42443	53.8679	-1.80363	0.152996	-0.174016	-1.78261
300	43.2167	49.8972	5.70244	-0.0761216	-0.182557	-0.128461	73.6295	70.8498	1.95722	3.46	-0.68131	-0.0973636	58.4231	60.3735	3.82983	1.69194	4.16794	-0.431933	-0.112912	-0.43195	56.4479	-1.85292	0.138369	-0.177099	-1.81419
305	43.536	49.8654	5.28726	0.0727506	-0.512872	0.0397977	73.7449	71.012	1.69977	3.40717	-0.617076	-0.030751	58.6405	60.4387	3.49352	1.73996	3.89664	-0.564974	0.00452331	-0.488498	58.7997	-2.12479	0.127182	-0.200284	-2.05169
310	43.8553	49.8336	4.97521	0.343668	-0.774908	0.256658	73.8001	71.1926	1.46517	3.50084	-0.46614	-0.0417721	58.8277	60.5131	3.22019	1.92225	3.75005	-0.620524	0.107443	-0.482348	61.4116	-2.10236	0.121263	-0.197763	-2.02586
315	44.0543	49.8386	4.62801	0.427855	-0.632978	0.268839	73.8553	71.3731	1.21049	3.60067	-0.350257	-0.119588	58.9548	60.6058	2.91925	2.01426	3.53776	-0.491618	0.0746257	-0.385544	63.892	-1.66451	0.112849	-0.158073	-1.61929
320	44.2115	49.9221	4.08634	0.593481	-0.328314	0.10768	73.9105	71.5537	1.0533	3.51702	-0.223878	-0.325712	59.061	60.7379	2.56982	2.05525	3.25927	-0.276096	-0.109016	-0.293027	66.5671	-1.24876	0.102093	-0.120141	-1.23071
325	44.4288	49.9873	3.80545	0.679352	-0.221465	0.160574	73.9657	71.7342	0.979709	3.27629	0.0908791	-0.678618	59.1973	60.8608	2.39258	1.97782	3.06966	-0.0652928	-0.259022	-0.18944	70.2879	-0.778366	0.0949528	-0.0776704	-0.795648
330	44.6278	49.9923	4.14038	0.555001	-0.232631	0.561788	74.0209	71.9148	0.94956	2.89064	0.665721	-1.11607	59.3244	60.9536	2.54497	1.72282	3.06978	0.216545	-0.277141	0.0406416	73.6582	0.304668	0.0949575	0.0390159	0.170695
