# Supplementary material for: Dynamics and hydrodynamic efficiency of diving beetle while swimming
Source: Heliyon. 2023 Mar 1;9(3):e14200. doi: 10.1016/j.heliyon.2023.e14200 (PMC10009088; doi:10.1016/j.heliyon.2023.e14200)
Supplement: Multimedia component 4 [file mmc4.xlsx]

## Sheet: Sheet1
Acceleration forward a=0.025 (m/s^2 )		Acceleration forward a=0.05 (m/s^2 )		Acceleration backward a=0.025 (m/s^2 )		Acceleration backward a=0.05 (m/s^2 )		Acceleration forward a=1.5πcos(πt) (m/s^2) t=[0.0015s,0.5s] v=1.5sin(πt)+0.025 (m/s)			Acceleration forward a=1.5πcos(πt) (m/s^2) t=[0.5s,1s] v=1.5sin(πt)+0.025 (m/s)			Acceleration backward a=1.5πcos(πt) (m/s^2) t=[0.0015s,0.5s] v=1.5sin(πt)+0.025 (m/s)			Acceleration backward a=1.5πcos(πt) (m/s^2) t=[0.5s,1s] v=1.5sin(πt)+0.025 (m/s)
velocity (m/s)	Fdw (mN)	velocity (m/s)	Fdw (mN)	velocity (m/s)	Fdw (mN)	velocity (m/s)	Fdw (mN)	t (s)	velocity (m/s)	Fdw (mN)	t (s)	velocity (m/s)	Fdw (mN)	t (s)	velocity (m/s)	Fdw (mN)	t (s)	velocity (m/s)	Fdw (mN)
0.0001	0	0.0001	0	0.0001	0	0.0001	0	0.0015	0.03207	3.737	0.499995	1.525	45.47	0.0015	0.03207	3.772	0.499995	1.525	40.012
0.0002	0.018	0.0002	0.034	0.0002	0.018	0.0002	0.031	0.002	0.03442	3.641	0.500495	1.525	45.456	0.002	0.03442	3.671	0.500495	1.525	40.007
0.0003	0.019	0.0003	0.035	0.0003	0.019	0.0003	0.042	0.0025	0.03678	3.648	0.500995	1.52499	45.48	0.0025	0.03678	3.68	0.500995	1.52499	40.004
0.0004	0.02	0.0004	0.037	0.0004	0.02	0.0004	0.033	0.003	0.03914	3.672	0.501495	1.52498	45.489	0.003	0.03914	3.702	0.501495	1.52498	40.013
0.0005	0.021	0.0005	0.038	0.0005	0.021	0.0005	0.034	0.0035	0.04149	3.696	0.501995	1.52497	45.494	0.0035	0.04149	3.574	0.501995	1.52497	40.002
0.0006	0.022	0.0006	0.039	0.0006	0.022	0.0006	0.045	0.004	0.04385	3.727	0.502495	1.52495	45.51	0.004	0.04385	3.756	0.502495	1.52495	40.023
0.0007	0.022	0.0007	0.04	0.0007	0.022	0.0007	0.037	0.0045	0.04621	3.754	0.502995	1.52493	45.455	0.0045	0.04621	3.784	0.502995	1.52493	39.928
0.0008	0.023	0.0008	0.041	0.0008	0.023	0.0008	0.037	0.005	0.04856	3.79	0.503496	1.52491	45.522	0.005	0.04856	3.813	0.503496	1.52491	40.001
0.0009	0.024	0.0009	0.042	0.0009	0.024	0.0009	0.048	0.0055	0.05092	3.812	0.503996	1.52488	45.543	0.0055	0.05092	3.686	0.503996	1.52488	40.016
0.001	0.025	0.001	0.043	0.001	0.025	0.001	0.039	0.006	0.05327	3.849	0.504496	1.52485	45.45	0.006	0.05327	3.872	0.504496	1.52485	39.926
0.0011	0.025	0.0011	0.044	0.0011	0.025	0.0011	0.05	0.0065	0.05563	3.877	0.504996	1.52482	45.545	0.0065	0.05563	3.897	0.504996	1.52482	40.007
0.0012	0.026	0.0012	0.045	0.0012	0.026	0.0012	0.041	0.007	0.05798	3.909	0.505496	1.52478	45.455	0.007	0.05798	3.927	0.505496	1.52478	39.924
0.0013	0.027	0.0013	0.045	0.0013	0.026	0.0013	0.042	0.0075	0.06034	3.936	0.505996	1.52473	45.539	0.0075	0.06034	3.803	0.505996	1.52473	40.01
0.0014	0.027	0.0014	0.046	0.0014	0.027	0.0014	0.052	0.008	0.0627	3.97	0.506496	1.52469	45.447	0.008	0.0627	3.982	0.506496	1.52469	39.925
0.0015	0.028	0.0015	0.047	0.0015	0.028	0.0015	0.043	0.0085	0.06505	3.998	0.506996	1.52464	45.524	0.0085	0.06505	4.011	0.506996	1.52464	39.916
0.0016	0.028	0.0016	0.047	0.0016	0.028	0.0016	0.044	0.009	0.06741	4.029	0.507496	1.52458	45.428	0.009	0.06741	4.041	0.507496	1.52458	39.918
0.0017	0.029	0.0017	0.048	0.0017	0.029	0.0017	0.054	0.0095	0.06976	4.057	0.507996	1.52453	45.343	0.0095	0.06976	3.911	0.507996	1.52453	39.908
0.0018	0.029	0.0018	0.049	0.0018	0.029	0.0018	0.046	0.01	0.07212	4.089	0.508496	1.52447	45.471	0.01	0.07212	4.094	0.508496	1.52447	39.912
0.0019	0.03	0.0019	0.049	0.0019	0.03	0.0019	0.046	0.0105	0.07447	4.117	0.508996	1.5244	45.308	0.0105	0.07447	4.12	0.508996	1.5244	39.914
0.002	0.03	0.002	0.05	0.002	0.03	0.002	0.056	0.011	0.07683	4.148	0.509496	1.52433	45.457	0.011	0.07683	4.149	0.509496	1.52433	39.902
0.0021	0.031	0.0021	0.051	0.0021	0.031	0.0021	0.047	0.0115	0.07918	4.179	0.509996	1.52426	45.28	0.0115	0.07918	4.021	0.509996	1.52426	39.898
0.0022	0.031	0.0022	0.051	0.0022	0.031	0.0022	0.048	0.012	0.08153	4.202	0.510496	1.52418	45.258	0.012	0.08153	4.2	0.510496	1.52418	39.896
0.0023	0.031	0.0023	0.052	0.0023	0.031	0.0023	0.058	0.0125	0.08389	4.237	0.510996	1.52411	45.397	0.0125	0.08389	4.228	0.510996	1.52411	39.891
0.0024	0.032	0.0024	0.052	0.0024	0.032	0.0024	0.049	0.013	0.08624	4.261	0.511496	1.52402	45.224	0.013	0.08624	4.256	0.511496	1.52402	39.809
0.0025	0.032	0.0025	0.053	0.0025	0.032	0.0025	0.06	0.0135	0.0886	4.294	0.511996	1.52394	45.199	0.0135	0.0886	4.126	0.511996	1.52394	39.886
0.0026	0.033	0.0026	0.054	0.0026	0.033	0.0026	0.05	0.014	0.09095	4.32	0.512496	1.52384	45.35	0.014	0.09095	4.307	0.512496	1.52384	39.788
0.0027	0.033	0.0027	0.055	0.0027	0.033	0.0027	0.051	0.0145	0.09331	4.352	0.512996	1.52375	45.166	0.0145	0.09331	4.331	0.512996	1.52375	39.88
0.0028	0.034	0.0028	0.055	0.0028	0.034	0.0028	0.061	0.015	0.09566	4.373	0.513496	1.52365	45.14	0.015	0.09566	4.359	0.513496	1.52365	39.788
0.0029	0.034	0.0029	0.056	0.0029	0.034	0.0029	0.052	0.0155	0.09801	4.409	0.513996	1.52355	45.115	0.0155	0.09801	4.23	0.513996	1.52355	39.859
0.003	0.034	0.003	0.056	0.003	0.034	0.003	0.053	0.016	0.10037	4.433	0.514496	1.52344	45.089	0.016	0.10037	4.41	0.514496	1.52344	39.783
0.0031	0.035	0.0031	0.057	0.0031	0.035	0.0031	0.063	0.0165	0.10272	4.464	0.514996	1.52334	45.22	0.0165	0.10272	4.436	0.514996	1.52334	39.771
0.0032	0.035	0.0032	0.057	0.0032	0.035	0.0032	0.054	0.017	0.10507	4.494	0.515496	1.52322	45.045	0.017	0.10507	4.46	0.515496	1.52322	39.766
0.0033	0.036	0.0033	0.058	0.0033	0.036	0.0033	0.054	0.0175	0.10743	4.515	0.515996	1.52311	45.007	0.0175	0.10743	4.332	0.515996	1.52311	39.761
0.0034	0.036	0.0034	0.058	0.0034	0.036	0.0034	0.064	0.018	0.10978	4.548	0.516496	1.52299	44.978	0.018	0.10978	4.512	0.516496	1.52299	39.756
0.0035	0.036	0.0035	0.059	0.0035	0.036	0.0035	0.055	0.0185	0.11213	4.572	0.516996	1.52286	44.956	0.0185	0.11213	4.535	0.516996	1.52286	39.748
0.0036	0.037	0.0036	0.059	0.0036	0.037	0.0036	0.056	0.019	0.11448	4.604	0.517496	1.52273	44.911	0.019	0.11448	4.563	0.517496	1.52273	39.744
0.0037	0.037	0.0037	0.06	0.0037	0.037	0.0037	0.066	0.0195	0.11683	4.627	0.517996	1.5226	44.903	0.0195	0.11683	4.433	0.517996	1.5226	39.736
0.0038	0.037	0.0038	0.06	0.0038	0.037	0.0038	0.057	0.02	0.11919	4.656	0.518496	1.52247	44.853	0.02	0.11919	4.61	0.518496	1.52247	39.729
0.0039	0.038	0.0039	0.061	0.0039	0.038	0.0039	0.067	0.0205	0.12154	4.684	0.518996	1.52233	44.693	0.0205	0.12154	4.636	0.518996	1.52233	39.723
0.004	0.038	0.004	0.061	0.004	0.038	0.004	0.058	0.021	0.12389	4.713	0.519496	1.52219	44.821	0.021	0.12389	4.663	0.519496	1.52219	39.642
0.0041	0.038	0.0041	0.062	0.0041	0.038	0.0041	0.058	0.0215	0.12624	4.738	0.519996	1.52204	44.818	0.0215	0.12624	4.53	0.519996	1.52204	39.713
0.0042	0.039	0.0042	0.062	0.0042	0.039	0.0042	0.068	0.022	0.12859	4.766	0.520496	1.52189	44.818	0.022	0.12859	4.713	0.520496	1.52189	39.701
0.0043	0.039	0.0043	0.063	0.0043	0.039	0.0043	0.059	0.0225	0.13094	4.794	0.520996	1.52174	44.832	0.0225	0.13094	4.736	0.520996	1.52174	39.619
0.0044	0.039	0.0044	0.063	0.0044	0.039	0.0044	0.059	0.023	0.13329	4.82	0.521496	1.52158	44.672	0.023	0.13329	4.608	0.521496	1.52158	39.684
0.0045	0.04	0.0045	0.064	0.0045	0.04	0.0045	0.07	0.0235	0.13564	4.847	0.521996	1.52142	44.866	0.0235	0.13564	4.785	0.521996	1.52142	39.609
0.0046	0.04	0.0046	0.064	0.0046	0.04	0.0046	0.061	0.024	0.13799	4.872	0.522496	1.52126	44.89	0.024	0.13799	4.81	0.522496	1.52126	39.591
0.0047	0.04	0.0047	0.064	0.0047	0.04	0.0047	0.061	0.0245	0.14034	4.903	0.522996	1.52109	44.762	0.0245	0.14034	4.838	0.522996	1.52109	39.593
0.0048	0.041	0.0048	0.065	0.0048	0.041	0.0048	0.071	0.025	0.14269	4.927	0.523496	1.52092	44.94	0.025	0.14269	4.707	0.523496	1.52092	39.66
0.0049	0.041	0.0049	0.066	0.0049	0.041	0.0049	0.062	0.0255	0.14504	4.953	0.523996	1.52074	44.82	0.0255	0.14504	4.884	0.523996	1.52074	39.57
0.005	0.041	0.005	0.066	0.005	0.041	0.005	0.062	0.026	0.14739	4.979	0.524496	1.52056	44.994	0.026	0.14739	4.91	0.524496	1.52056	39.56
0.0051	0.042	0.0051	0.066	0.0051	0.042	0.0051	0.073	0.0265	0.14973	5.008	0.524997	1.52038	44.858	0.0265	0.14973	4.782	0.524997	1.52038	39.561
0.0052	0.042	0.0052	0.067	0.0052	0.042	0.0052	0.063	0.027	0.15208	5.031	0.525497	1.52019	45.032	0.027	0.15208	4.961	0.525497	1.52019	39.541
0.0053	0.042	0.0053	0.067	0.0053	0.042	0.0053	0.064	0.0275	0.15443	5.062	0.525997	1.52	44.878	0.0275	0.15443	4.982	0.525997	1.52	39.548
0.0054	0.043	0.0054	0.068	0.0054	0.042	0.0054	0.074	0.028	0.15678	5.088	0.526497	1.51981	45.023	0.028	0.15678	4.857	0.526497	1.51981	39.446
0.0055	0.043	0.0055	0.068	0.0055	0.043	0.0055	0.065	0.0285	0.15912	5.111	0.526997	1.51961	44.874	0.0285	0.15912	5.036	0.526997	1.51961	39.522
0.0056	0.043	0.0056	0.068	0.0056	0.043	0.0056	0.074	0.029	0.16147	5.138	0.527497	1.51941	44.863	0.029	0.16147	5.058	0.527497	1.51941	39.509
0.0057	0.043	0.0057	0.069	0.0057	0.043	0.0057	0.065	0.0295	0.16382	5.164	0.527997	1.5192	45.015	0.0295	0.16382	5.086	0.527997	1.5192	39.416
0.0058	0.044	0.0058	0.069	0.0058	0.044	0.0058	0.066	0.03	0.16616	5.193	0.528497	1.51899	44.845	0.03	0.16616	4.958	0.528497	1.51899	39.5
0.0059	0.044	0.0059	0.07	0.0059	0.044	0.0059	0.076	0.0305	0.16851	5.215	0.528997	1.51878	44.826	0.0305	0.16851	5.134	0.528997	1.51878	39.4
0.006	0.044	0.006	0.07	0.006	0.044	0.006	0.066	0.031	0.17085	5.244	0.529497	1.51856	44.817	0.031	0.17085	5.161	0.529497	1.51856	39.468
0.0061	0.045	0.0061	0.07	0.0061	0.044	0.0061	0.067	0.0315	0.1732	5.266	0.529997	1.51835	44.962	0.0315	0.1732	5.03	0.529997	1.51835	39.384
0.0062	0.045	0.0062	0.071	0.0062	0.045	0.0062	0.077	0.032	0.17554	5.296	0.530497	1.51812	44.797	0.032	0.17554	5.211	0.530497	1.51812	39.451
0.0063	0.045	0.0063	0.071	0.0063	0.045	0.0063	0.068	0.0325	0.17789	5.32	0.530997	1.51789	44.788	0.0325	0.17789	5.238	0.530997	1.51789	39.359
0.0064	0.045	0.0064	0.072	0.0064	0.045	0.0064	0.068	0.033	0.18023	5.346	0.531497	1.51766	44.792	0.033	0.18023	5.106	0.531497	1.51766	39.348
0.0065	0.046	0.0065	0.072	0.0065	0.046	0.0065	0.078	0.0335	0.18257	5.373	0.531997	1.51743	44.779	0.0335	0.18257	5.286	0.531997	1.51743	39.339
0.0066	0.046	0.0066	0.072	0.0066	0.046	0.0066	0.069	0.034	0.18492	5.4	0.532497	1.51719	44.775	0.034	0.18492	5.313	0.532497	1.51719	39.326
0.0067	0.046	0.0067	0.073	0.0067	0.046	0.0067	0.069	0.0345	0.18726	5.422	0.532997	1.51695	44.782	0.0345	0.18726	5.182	0.532997	1.51695	39.311
0.0068	0.047	0.0068	0.073	0.0068	0.046	0.0068	0.079	0.035	0.1896	5.45	0.533497	1.5167	44.785	0.035	0.1896	5.364	0.533497	1.5167	39.316
0.0069	0.047	0.0069	0.073	0.0069	0.047	0.0069	0.07	0.0355	0.19194	5.474	0.533997	1.51645	44.771	0.0355	0.19194	5.236	0.533997	1.51645	39.291
0.007	0.047	0.007	0.074	0.007	0.047	0.007	0.08	0.036	0.19428	5.504	0.534497	1.5162	44.777	0.036	0.19428	5.412	0.534497	1.5162	39.284
0.0071	0.047	0.0071	0.074	0.0071	0.047	0.0071	0.071	0.0365	0.19662	5.527	0.534997	1.51594	44.779	0.0365	0.19662	5.441	0.534997	1.51594	39.269
0.0072	0.048	0.0072	0.074	0.0072	0.047	0.0072	0.071	0.037	0.19897	5.551	0.535497	1.51568	44.765	0.037	0.19897	5.312	0.535497	1.51568	39.179
0.0073	0.048	0.0073	0.075	0.0073	0.048	0.0073	0.081	0.0375	0.20131	5.578	0.535997	1.51542	44.591	0.0375	0.20131	5.491	0.535997	1.51542	39.245
0.0074	0.048	0.0074	0.075	0.0074	0.048	0.0074	0.072	0.038	0.20365	5.606	0.536497	1.51515	44.741	0.038	0.20365	5.519	0.536497	1.51515	39.233
0.0075	0.048	0.0075	0.076	0.0075	0.048	0.0075	0.072	0.0385	0.20599	5.628	0.536997	1.51488	44.729	0.0385	0.20599	5.391	0.536997	1.51488	39.15
0.0076	0.049	0.0076	0.076	0.0076	0.049	0.0076	0.082	0.039	0.20832	5.655	0.537497	1.51461	44.703	0.039	0.20832	5.569	0.537497	1.51461	39.129
0.0077	0.049	0.0077	0.077	0.0077	0.049	0.0077	0.073	0.0395	0.21066	5.682	0.537997	1.51433	44.527	0.0395	0.21066	5.597	0.537997	1.51433	39.201
0.0078	0.049	0.0078	0.077	0.0078	0.049	0.0078	0.073	0.04	0.213	5.706	0.538497	1.51404	44.651	0.04	0.213	5.468	0.538497	1.51404	39.116
0.0079	0.049	0.0079	0.077	0.0079	0.049	0.0079	0.083	0.0405	0.21534	5.732	0.538997	1.51376	44.628	0.0405	0.21534	5.651	0.538997	1.51376	39.095
0.008	0.05	0.008	0.078	0.008	0.05	0.008	0.074	0.041	0.21767	5.76	0.539497	1.51347	44.451	0.041	0.21767	5.52	0.539497	1.51347	39.16
0.0081	0.05	0.0081	0.078	0.0081	0.05	0.0081	0.074	0.0415	0.22001	5.786	0.539997	1.51317	44.578	0.0415	0.22001	5.703	0.539997	1.51317	39.071
0.0082	0.05	0.0082	0.078	0.0082	0.05	0.0082	0.084	0.042	0.22235	5.81	0.540497	1.51288	44.388	0.042	0.22235	5.728	0.540497	1.51288	39.053
0.0083	0.051	0.0083	0.079	0.0083	0.05	0.0083	0.075	0.0425	0.22468	5.841	0.540997	1.51258	44.518	0.0425	0.22468	5.605	0.540997	1.51258	39.042
0.0084	0.051	0.0084	0.079	0.0084	0.051	0.0084	0.085	0.043	0.22702	5.863	0.541497	1.51227	44.334	0.043	0.22702	5.783	0.541497	1.51227	39.027
0.0085	0.051	0.0085	0.079	0.0085	0.051	0.0085	0.076	0.0435	0.22935	5.888	0.541997	1.51196	44.466	0.0435	0.22935	5.657	0.541997	1.51196	39.01
0.0086	0.051	0.0086	0.08	0.0086	0.051	0.0086	0.076	0.044	0.23169	5.917	0.542497	1.51165	44.278	0.044	0.23169	5.837	0.542497	1.51165	39.003
0.0087	0.051	0.0087	0.08	0.0087	0.051	0.0087	0.086	0.0445	0.23402	5.944	0.542997	1.51134	44.403	0.0445	0.23402	5.866	0.542997	1.51134	38.899
0.0088	0.052	0.0088	0.08	0.0088	0.052	0.0088	0.077	0.045	0.23635	5.975	0.543497	1.51102	44.207	0.045	0.23635	5.74	0.543497	1.51102	38.979
0.0089	0.052	0.0089	0.081	0.0089	0.052	0.0089	0.077	0.0455	0.23868	5.994	0.543997	1.51069	44.188	0.0455	0.23868	5.922	0.543997	1.51069	38.958
0.009	0.052	0.009	0.081	0.009	0.052	0.009	0.087	0.046	0.24102	6.023	0.544497	1.51037	44.312	0.046	0.24102	5.795	0.544497	1.51037	38.865
0.0091	0.053	0.0091	0.081	0.0091	0.052	0.0091	0.078	0.0465	0.24335	6.052	0.544997	1.51004	44.118	0.0465	0.24335	5.977	0.544997	1.51004	38.929
0.0092	0.053	0.0092	0.082	0.0092	0.053	0.0092	0.078	0.047	0.24568	6.079	0.545497	1.5097	44.088	0.047	0.24568	5.851	0.545497	1.5097	38.829
0.0093	0.053	0.0093	0.082	0.0093	0.053	0.0093	0.088	0.0475	0.24801	6.108	0.545998	1.50937	44.062	0.0475	0.24801	6.035	0.545998	1.50937	38.901
0.0094	0.053	0.0094	0.083	0.0094	0.053	0.0094	0.079	0.048	0.25034	6.134	0.546498	1.50903	44.009	0.048	0.25034	5.909	0.546498	1.50903	38.795
0.0095	0.053	0.0095	0.083	0.0095	0.053	0.0095	0.079	0.0485	0.25267	6.163	0.546998	1.50868	44.125	0.0485	0.25267	6.093	0.546998	1.50868	38.778
0.0096	0.054	0.0096	0.083	0.0096	0.053	0.0096	0.089	0.049	0.255	6.19	0.547498	1.50833	43.933	0.049	0.255	6.121	0.547498	1.50833	38.769
0.0097	0.054	0.0097	0.083	0.0097	0.054	0.0097	0.08	0.0495	0.25732	6.215	0.547998	1.50798	43.895	0.0495	0.25732	5.996	0.547998	1.50798	38.831
0.0098	0.054	0.0098	0.084	0.0098	0.054	0.0098	0.08	0.05	0.25965	6.248	0.548498	1.50762	43.837	0.05	0.25965	6.178	0.548498	1.50762	38.725
0.0099	0.054	0.0099	0.084	0.0099	0.054	0.0099	0.09	0.0505	0.26198	6.275	0.548998	1.50726	43.792	0.0505	0.26198	6.056	0.548998	1.50726	38.712
0.01	0.055	0.01	0.084	0.01	0.054	0.01	0.081	0.051	0.26431	6.303	0.549498	1.5069	43.744	0.051	0.26431	6.235	0.549498	1.5069	38.695
0.0101	0.055	0.0101	0.085	0.0101	0.055	0.0101	0.091	0.0515	0.26663	6.334	0.549998	1.50654	43.705	0.0515	0.26663	6.113	0.549998	1.50654	38.667
0.0102	0.055	0.0102	0.085	0.0102	0.055	0.0102	0.081	0.052	0.26896	6.362	0.550498	1.50616	43.657	0.052	0.26896	6.299	0.550498	1.50616	38.589
0.0103	0.055	0.0103	0.086	0.0103	0.055	0.0103	0.082	0.0525	0.27128	6.392	0.550998	1.50579	43.635	0.0525	0.27128	6.173	0.550998	1.50579	38.634
0.0104	0.056	0.0104	0.086	0.0104	0.055	0.0104	0.092	0.053	0.2736	6.42	0.551498	1.50541	43.451	0.053	0.2736	6.356	0.551498	1.50541	38.625
0.0105	0.056	0.0105	0.086	0.0105	0.056	0.0105	0.082	0.0535	0.27593	6.449	0.551998	1.50503	43.575	0.0535	0.27593	6.235	0.551998	1.50503	38.595
0.0106	0.056	0.0106	0.086	0.0106	0.056	0.0106	0.083	0.054	0.27825	6.478	0.552498	1.50465	43.574	0.054	0.27825	6.413	0.552498	1.50465	38.508
0.0107	0.056	0.0107	0.087	0.0107	0.056	0.0107	0.093	0.0545	0.28057	6.513	0.552998	1.50426	43.579	0.0545	0.28057	6.296	0.552998	1.50426	38.558
0.0108	0.057	0.0108	0.087	0.0108	0.056	0.0108	0.083	0.055	0.28289	6.543	0.553498	1.50387	43.578	0.055	0.28289	6.474	0.553498	1.50387	38.466
0.0109	0.057	0.0109	0.087	0.0109	0.057	0.0109	0.084	0.0555	0.28521	6.567	0.553998	1.50347	43.433	0.0555	0.28521	6.355	0.553998	1.50347	38.52
0.011	0.057	0.011	0.088	0.011	0.057	0.011	0.094	0.056	0.28753	6.605	0.554498	1.50307	43.598	0.056	0.28753	6.539	0.554498	1.50307	38.435
0.0111	0.057	0.0111	0.088	0.0111	0.057	0.0111	0.084	0.0565	0.28985	6.632	0.554998	1.50267	43.618	0.0565	0.28985	6.411	0.554998	1.50267	38.407
0.0112	0.058	0.0112	0.089	0.0112	0.057	0.0112	0.084	0.057	0.29217	6.666	0.555498	1.50226	43.472	0.057	0.29217	6.445	0.555498	1.50226	38.474
0.0113	0.058	0.0113	0.089	0.0113	0.057	0.0113	0.095	0.0575	0.29449	6.69	0.555998	1.50185	43.636	0.0575	0.29449	6.626	0.555998	1.50185	38.377
0.0114	0.058	0.0114	0.089	0.0114	0.058	0.0114	0.085	0.058	0.29681	6.73	0.556498	1.50143	43.488	0.058	0.29681	6.506	0.556498	1.50143	38.362
0.0115	0.058	0.0115	0.09	0.0115	0.058	0.0115	0.095	0.0585	0.29912	6.756	0.556998	1.50102	43.653	0.0585	0.29912	6.686	0.556998	1.50102	38.338
0.0116	0.059	0.0116	0.09	0.0116	0.058	0.0116	0.086	0.059	0.30144	6.787	0.557498	1.50059	43.479	0.059	0.30144	6.566	0.557498	1.50059	38.311
0.0117	0.059	0.0117	0.09	0.0117	0.058	0.0117	0.086	0.0595	0.30376	6.82	0.557998	1.50017	43.631	0.0595	0.30376	6.747	0.557998	1.50017	38.296
0.0118	0.059	0.0118	0.09	0.0118	0.059	0.0118	0.096	0.06	0.30607	6.855	0.558498	1.49974	43.464	0.06	0.30607	6.624	0.558498	1.49974	38.274
0.0119	0.059	0.0119	0.091	0.0119	0.059	0.0119	0.087	0.0605	0.30839	6.881	0.558998	1.49931	43.593	0.0605	0.30839	6.81	0.558998	1.49931	38.166
0.012	0.059	0.012	0.091	0.012	0.059	0.012	0.087	0.061	0.3107	6.918	0.559498	1.49887	43.425	0.061	0.3107	6.684	0.559498	1.49887	38.234
0.0121	0.06	0.0121	0.091	0.0121	0.059	0.0121	0.097	0.0615	0.31301	6.948	0.559998	1.49843	43.393	0.0615	0.31301	6.713	0.559998	1.49843	38.202
0.0122	0.06	0.0122	0.092	0.0122	0.06	0.0122	0.088	0.062	0.31532	6.982	0.560498	1.49799	43.52	0.062	0.31532	6.899	0.560498	1.49799	38.185
0.0123	0.06	0.0123	0.092	0.0123	0.06	0.0123	0.088	0.0625	0.31764	7.014	0.560998	1.49754	43.338	0.0625	0.31764	6.773	0.560998	1.49754	38.081
0.0124	0.06	0.0124	0.092	0.0124	0.06	0.0124	0.098	0.063	0.31995	7.046	0.561498	1.49709	43.33	0.063	0.31995	6.958	0.561498	1.49709	38.141
0.0125	0.061	0.0125	0.092	0.0125	0.06	0.0125	0.088	0.0635	0.32226	7.082	0.561998	1.49664	43.445	0.0635	0.32226	6.835	0.561998	1.49664	38.036
0.0126	0.061	0.0126	0.093	0.0126	0.06	0.0126	0.089	0.064	0.32456	7.112	0.562498	1.49618	43.29	0.064	0.32456	6.863	0.562498	1.49618	38.012
0.0127	0.061	0.0127	0.093	0.0127	0.061	0.0127	0.099	0.0645	0.32687	7.145	0.562998	1.49572	43.266	0.0645	0.32687	7.046	0.562998	1.49572	38.072
0.0128	0.061	0.0128	0.093	0.0128	0.061	0.0128	0.089	0.065	0.32918	7.18	0.563498	1.49525	43.255	0.065	0.32918	6.922	0.563498	1.49525	37.969
0.0129	0.062	0.0129	0.094	0.0129	0.061	0.0129	0.09	0.0655	0.33149	7.211	0.563998	1.49479	43.236	0.0655	0.33149	6.954	0.563998	1.49479	37.944
0.013	0.062	0.013	0.094	0.013	0.061	0.013	0.1	0.066	0.33379	7.244	0.564498	1.49431	43.218	0.066	0.33379	7.137	0.564498	1.49431	37.918
0.0131	0.062	0.0131	0.094	0.0131	0.062	0.0131	0.09	0.0665	0.3361	7.276	0.564998	1.49384	43.218	0.0665	0.3361	7.012	0.564998	1.49384	37.897
0.0132	0.062	0.0132	0.095	0.0132	0.062	0.0132	0.1	0.067	0.3384	7.312	0.565498	1.49336	43.203	0.067	0.3384	7.041	0.565498	1.49336	37.87
0.0133	0.063	0.0133	0.095	0.0133	0.062	0.0133	0.091	0.0675	0.34071	7.343	0.565998	1.49287	43.184	0.0675	0.34071	7.227	0.565998	1.49287	37.849
0.0134	0.063	0.0134	0.095	0.0134	0.062	0.0134	0.091	0.068	0.34301	7.378	0.566498	1.49239	43.18	0.068	0.34301	7.104	0.566498	1.49239	37.821
0.0135	0.063	0.0135	0.096	0.0135	0.063	0.0135	0.101	0.0685	0.34531	7.409	0.566998	1.4919	43.155	0.0685	0.34531	7.129	0.566998	1.4919	37.795
0.0136	0.063	0.0136	0.095	0.0136	0.063	0.0136	0.092	0.069	0.34761	7.444	0.567499	1.4914	43.142	0.069	0.34761	7.314	0.567499	1.4914	37.777
0.0137	0.063	0.0137	0.097	0.0137	0.063	0.0137	0.092	0.0695	0.34991	7.478	0.567999	1.4909	43.106	0.0695	0.34991	7.193	0.567999	1.4909	37.752
0.0138	0.064	0.0138	0.096	0.0138	0.063	0.0138	0.102	0.07	0.35222	7.511	0.568499	1.4904	43.093	0.07	0.35222	7.22	0.568499	1.4904	37.637
0.0139	0.064	0.0139	0.097	0.0139	0.063	0.0139	0.093	0.0705	0.35451	7.545	0.568999	1.4899	42.893	0.0705	0.35451	7.407	0.568999	1.4899	37.698
0.014	0.064	0.014	0.097	0.014	0.064	0.014	0.093	0.071	0.35681	7.574	0.569499	1.48939	43.023	0.071	0.35681	7.281	0.569499	1.48939	37.589
0.0141	0.064	0.0141	0.097	0.0141	0.064	0.0141	0.103	0.0715	0.35911	7.609	0.569999	1.48888	42.994	0.0715	0.35911	7.312	0.569999	1.48888	37.645
0.0142	0.065	0.0142	0.098	0.0142	0.064	0.0142	0.094	0.072	0.36141	7.642	0.570499	1.48836	42.955	0.072	0.36141	7.341	0.570499	1.48836	37.546
0.0143	0.065	0.0143	0.098	0.0143	0.064	0.0143	0.094	0.0725	0.3637	7.674	0.570999	1.48784	42.76	0.0725	0.3637	7.526	0.570999	1.48784	37.592
0.0144	0.065	0.0144	0.098	0.0144	0.065	0.0144	0.104	0.073	0.366	7.709	0.571499	1.48732	42.878	0.073	0.366	7.402	0.571499	1.48732	37.489
0.0145	0.065	0.0145	0.099	0.0145	0.065	0.0145	0.094	0.0735	0.36829	7.739	0.571999	1.48679	42.846	0.0735	0.36829	7.434	0.571999	1.48679	37.468
0.0146	0.066	0.0146	0.099	0.0146	0.065	0.0146	0.104	0.074	0.37058	7.776	0.572499	1.48626	42.643	0.074	0.37058	7.462	0.572499	1.48626	37.432
0.0147	0.066	0.0147	0.099	0.0147	0.065	0.0147	0.095	0.0745	0.37288	7.804	0.572999	1.48573	42.762	0.0745	0.37288	7.646	0.572999	1.48573	37.408
0.0148	0.066	0.0148	0.1	0.0148	0.066	0.0148	0.095	0.075	0.37517	7.84	0.573499	1.48519	42.563	0.075	0.37517	7.525	0.573499	1.48519	37.377
0.0149	0.066	0.0149	0.099	0.0149	0.066	0.0149	0.105	0.0755	0.37746	7.869	0.573999	1.48465	42.679	0.0755	0.37746	7.556	0.573999	1.48465	37.347
0.015	0.067	0.015	0.1	0.015	0.066	0.015	0.096	0.076	0.37975	7.901	0.574499	1.48411	42.48	0.076	0.37975	7.583	0.574499	1.48411	37.321
0.0151	0.067	0.0151	0.1	0.0151	0.066	0.0151	0.096	0.0765	0.38204	7.934	0.574999	1.48356	42.602	0.0765	0.38204	7.772	0.574999	1.48356	37.297
0.0152	0.067	0.0152	0.1	0.0152	0.066	0.0152	0.106	0.077	0.38433	7.968	0.575499	1.483	42.407	0.077	0.38433	7.646	0.575499	1.483	37.259
0.0153	0.067	0.0153	0.101	0.0153	0.067	0.0153	0.097	0.0775	0.38661	7.998	0.575999	1.48245	42.36	0.0775	0.38661	7.678	0.575999	1.48245	37.23
0.0154	0.067	0.0154	0.101	0.0154	0.067	0.0154	0.097	0.078	0.3889	8.032	0.576499	1.48189	42.467	0.078	0.3889	7.71	0.576499	1.48189	37.124
0.0155	0.068	0.0155	0.102	0.0155	0.067	0.0155	0.107	0.0785	0.39118	8.058	0.576999	1.48133	42.271	0.0785	0.39118	7.737	0.576999	1.48133	37.157
0.0156	0.068	0.0156	0.102	0.0156	0.067	0.0156	0.098	0.079	0.39347	8.094	0.577499	1.48076	42.233	0.079	0.39347	7.77	0.577499	1.48076	37.149
0.0157	0.068	0.0157	0.102	0.0157	0.068	0.0157	0.098	0.0795	0.39575	8.126	0.577999	1.48019	42.324	0.0795	0.39575	7.955	0.577999	1.48019	37.032
0.0158	0.069	0.0158	0.102	0.0158	0.068	0.0158	0.108	0.08	0.39804	8.156	0.578499	1.47962	42.126	0.08	0.39804	7.833	0.578499	1.47962	36.998
0.0159	0.069	0.0159	0.103	0.0159	0.068	0.0159	0.099	0.0805	0.40032	8.188	0.578999	1.47904	42.077	0.0805	0.40032	7.864	0.578999	1.47904	37.045
0.016	0.069	0.016	0.103	0.016	0.068	0.016	0.108	0.081	0.4026	8.219	0.579499	1.47846	42.019	0.081	0.4026	7.895	0.579499	1.47846	36.945
0.0161	0.069	0.0161	0.103	0.0161	0.069	0.0161	0.099	0.0815	0.40488	8.251	0.579999	1.47788	41.959	0.0815	0.40488	7.927	0.579999	1.47788	36.912
0.0162	0.069	0.0162	0.104	0.0162	0.069	0.0162	0.099	0.082	0.40716	8.282	0.580499	1.47729	41.902	0.082	0.40716	7.958	0.580499	1.47729	36.958
0.0163	0.07	0.0163	0.104	0.0163	0.069	0.0163	0.109	0.0825	0.40943	8.316	0.580999	1.4767	41.842	0.0825	0.40943	7.988	0.580999	1.4767	36.848
0.0164	0.07	0.0164	0.104	0.0164	0.069	0.0164	0.1	0.083	0.41171	8.348	0.581499	1.4761	41.783	0.083	0.41171	8.175	0.581499	1.4761	36.819
0.0165	0.07	0.0165	0.105	0.0165	0.069	0.0165	0.1	0.0835	0.41399	8.377	0.581999	1.4755	41.723	0.0835	0.41399	8.053	0.581999	1.4755	36.786
0.0166	0.07	0.0166	0.105	0.0166	0.07	0.0166	0.11	0.084	0.41626	8.411	0.582499	1.4749	41.665	0.084	0.41626	8.084	0.582499	1.4749	36.754
0.0167	0.071	0.0167	0.105	0.0167	0.07	0.0167	0.101	0.0845	0.41854	8.444	0.582999	1.4743	41.624	0.0845	0.41854	8.116	0.582999	1.4743	36.728
0.0168	0.071	0.0168	0.105	0.0168	0.07	0.0168	0.101	0.085	0.42081	8.47	0.583499	1.47369	41.575	0.085	0.42081	8.146	0.583499	1.47369	36.691
0.0169	0.071	0.0169	0.106	0.0169	0.07	0.0169	0.111	0.0855	0.42308	8.504	0.583999	1.47307	41.539	0.0855	0.42308	8.181	0.583999	1.47307	36.588
0.017	0.071	0.017	0.106	0.017	0.071	0.017	0.102	0.086	0.42535	8.538	0.584499	1.47246	41.505	0.086	0.42535	8.21	0.584499	1.47246	36.631
0.0171	0.072	0.0171	0.106	0.0171	0.071	0.0171	0.102	0.0865	0.42762	8.575	0.584999	1.47184	41.49	0.0865	0.42762	8.243	0.584999	1.47184	36.6
0.0172	0.072	0.0172	0.107	0.0172	0.071	0.0172	0.112	0.087	0.42989	8.599	0.585499	1.47121	41.485	0.087	0.42989	8.278	0.585499	1.47121	36.492
0.0173	0.072	0.0173	0.107	0.0173	0.071	0.0173	0.103	0.0875	0.43216	8.639	0.585999	1.47059	41.309	0.0875	0.43216	8.304	0.585999	1.47059	36.531
0.0174	0.072	0.0174	0.107	0.0174	0.072	0.0174	0.103	0.088	0.43443	8.668	0.586499	1.46996	41.454	0.088	0.43443	8.342	0.586499	1.46996	36.424
0.0175	0.073	0.0175	0.108	0.0175	0.072	0.0175	0.113	0.0885	0.43669	8.707	0.586999	1.46932	41.463	0.0885	0.43669	8.371	0.586999	1.46932	36.474
0.0176	0.073	0.0176	0.108	0.0176	0.072	0.0176	0.103	0.089	0.43896	8.733	0.587499	1.46868	41.459	0.089	0.43896	8.405	0.587499	1.46868	36.35
0.0177	0.073	0.0177	0.108	0.0177	0.072	0.0177	0.113	0.0895	0.44122	8.771	0.587999	1.46804	41.298	0.0895	0.44122	8.44	0.587999	1.46804	36.307
0.0178	0.073	0.0178	0.108	0.0178	0.073	0.0178	0.104	0.09	0.44349	8.805	0.588499	1.4674	41.457	0.09	0.44349	8.468	0.588499	1.4674	36.359
0.0179	0.074	0.0179	0.109	0.0179	0.073	0.0179	0.104	0.0905	0.44575	8.842	0.589	1.46675	41.276	0.0905	0.44575	8.504	0.589	1.46675	36.244
0.018	0.074	0.018	0.109	0.018	0.073	0.018	0.114	0.091	0.44801	8.874	0.5895	1.4661	41.429	0.091	0.44801	8.535	0.5895	1.4661	36.222
0.0181	0.074	0.0181	0.109	0.0181	0.073	0.0181	0.105	0.0915	0.45027	8.908	0.59	1.46544	41.404	0.0915	0.45027	8.57	0.59	1.46544	36.186
0.0182	0.074	0.0182	0.11	0.0182	0.073	0.0182	0.105	0.092	0.45253	8.939	0.5905	1.46478	41.238	0.092	0.45253	8.601	0.5905	1.46478	36.151
0.0183	0.074	0.0183	0.11	0.0183	0.074	0.0183	0.115	0.0925	0.45479	8.984	0.591	1.46412	41.193	0.0925	0.45479	8.637	0.591	1.46412	36.113
0.0184	0.075	0.0184	0.11	0.0184	0.074	0.0184	0.106	0.093	0.45704	9.014	0.5915	1.46345	41.314	0.093	0.45704	8.668	0.5915	1.46345	36.081
0.0185	0.075	0.0185	0.11	0.0185	0.074	0.0185	0.106	0.0935	0.4593	9.051	0.592	1.46278	41.138	0.0935	0.4593	8.706	0.592	1.46278	36.047
0.0186	0.075	0.0186	0.111	0.0186	0.074	0.0186	0.116	0.094	0.46155	9.084	0.5925	1.46211	41.246	0.094	0.46155	8.733	0.5925	1.46211	35.949
0.0187	0.075	0.0187	0.111	0.0187	0.075	0.0187	0.107	0.0945	0.46381	9.128	0.593	1.46143	41.062	0.0945	0.46381	8.771	0.593	1.46143	35.981
0.0188	0.076	0.0188	0.111	0.0188	0.075	0.0188	0.107	0.095	0.46606	9.161	0.5935	1.46075	41.028	0.095	0.46606	8.806	0.5935	1.46075	35.958
0.0189	0.076	0.0189	0.112	0.0189	0.075	0.0189	0.117	0.0955	0.46831	9.194	0.594	1.46007	41.148	0.0955	0.46831	8.836	0.594	1.46007	35.836
0.019	0.076	0.019	0.112	0.019	0.075	0.019	0.107	0.096	0.47056	9.238	0.5945	1.45938	40.96	0.096	0.47056	8.718	0.5945	1.45938	35.877
0.0191	0.076	0.0191	0.112	0.0191	0.076	0.0191	0.118	0.0965	0.47281	9.271	0.595	1.45869	40.919	0.0965	0.47281	8.904	0.595	1.45869	35.78
0.0192	0.077	0.0192	0.113	0.0192	0.076	0.0192	0.108	0.097	0.47506	9.304	0.5955	1.458	40.902	0.097	0.47506	8.941	0.5955	1.458	35.81
0.0193	0.077	0.0193	0.113	0.0193	0.076	0.0193	0.108	0.0975	0.47731	9.352	0.596	1.4573	41.011	0.0975	0.47731	8.974	0.596	1.4573	35.708
0.0194	0.077	0.0194	0.113	0.0194	0.076	0.0194	0.118	0.098	0.47955	9.382	0.5965	1.4566	40.849	0.098	0.47955	9.009	0.5965	1.4566	35.675
0.0195	0.077	0.0195	0.113	0.0195	0.077	0.0195	0.109	0.0985	0.4818	9.426	0.597	1.45589	40.813	0.0985	0.4818	9.044	0.597	1.45589	35.721
0.0196	0.078	0.0196	0.114	0.0196	0.077	0.0196	0.109	0.099	0.48404	9.465	0.5975	1.45518	40.796	0.099	0.48404	9.08	0.5975	1.45518	35.6
0.0197	0.078	0.0197	0.114	0.0197	0.077	0.0197	0.119	0.0995	0.48628	9.497	0.598	1.45447	40.761	0.0995	0.48628	8.957	0.598	1.45447	35.573
0.0198	0.078	0.0198	0.114	0.0198	0.077	0.0198	0.11	0.1	0.48853	9.541	0.5985	1.45375	40.757	0.1	0.48853	9.148	0.5985	1.45375	35.544
0.0199	0.078	0.0199	0.115	0.0199	0.078	0.0199	0.11	0.1005	0.49077	9.58	0.599	1.45304	40.705	0.1005	0.49077	9.182	0.599	1.45304	35.497
0.02	0.079	0.02	0.115	0.02	0.078	0.02	0.12	0.101	0.49301	9.613	0.5995	1.45231	40.692	0.101	0.49301	9.22	0.5995	1.45231	35.479
0.0201	0.079	0.0201	0.115	0.0201	0.078	0.0201	0.111	0.1015	0.49524	9.659	0.6	1.45159	40.656	0.1015	0.49524	9.254	0.6	1.45159	35.442
0.0202	0.079	0.0202	0.115	0.0202	0.078	0.0202	0.111	0.102	0.49748	9.697	0.6005	1.45086	40.626	0.102	0.49748	9.135	0.6005	1.45086	35.406
0.0203	0.079	0.0203	0.116	0.0203	0.079	0.0203	0.121	0.1025	0.49972	9.736	0.601	1.45012	40.579	0.1025	0.49972	9.323	0.601	1.45012	35.288
0.0204	0.08	0.0204	0.116	0.0204	0.079	0.0204	0.112	0.103	0.50195	9.773	0.6015	1.44938	40.548	0.103	0.50195	9.362	0.6015	1.44938	35.331
0.0205	0.08	0.0205	0.116	0.0205	0.079	0.0205	0.122	0.1035	0.50418	9.818	0.602	1.44865	40.348	0.1035	0.50418	9.395	0.602	1.44865	35.298
0.0206	0.08	0.0206	0.117	0.0206	0.079	0.0206	0.112	0.104	0.50642	9.86	0.6025	1.4479	40.449	0.104	0.50642	9.279	0.6025	1.4479	35.18
0.0207	0.08	0.0207	0.117	0.0207	0.079	0.0207	0.112	0.1045	0.50865	9.894	0.603	1.44715	40.41	0.1045	0.50865	9.465	0.603	1.44715	35.213
0.0208	0.081	0.0208	0.117	0.0208	0.08	0.0208	0.122	0.105	0.51088	9.939	0.6035	1.4464	40.365	0.105	0.51088	9.506	0.6035	1.4464	35.117
0.0209	0.081	0.0209	0.117	0.0209	0.08	0.0209	0.113	0.1055	0.51311	9.977	0.604	1.44565	40.145	0.1055	0.51311	9.539	0.604	1.44565	35.148
0.021	0.081	0.021	0.118	0.021	0.08	0.021	0.113	0.106	0.51533	10.022	0.6045	1.44489	40.258	0.106	0.51533	9.421	0.6045	1.44489	35.037
0.0211	0.081	0.0211	0.118	0.0211	0.08	0.0211	0.123	0.1065	0.51756	10.054	0.605	1.44413	40.212	0.1065	0.51756	9.611	0.605	1.44413	35.001
0.0212	0.082	0.0212	0.118	0.0212	0.081	0.0212	0.114	0.107	0.51978	10.106	0.6055	1.44336	40.007	0.107	0.51978	9.648	0.6055	1.44336	34.961
0.0213	0.082	0.0213	0.119	0.0213	0.081	0.0213	0.114	0.1075	0.52201	10.138	0.606	1.4426	40.116	0.1075	0.52201	9.531	0.606	1.4426	34.996
0.0214	0.082	0.0214	0.119	0.0214	0.081	0.0214	0.124	0.108	0.52423	10.183	0.6065	1.44182	39.912	0.108	0.52423	9.72	0.6065	1.44182	34.874
0.0215	0.082	0.0215	0.119	0.0215	0.081	0.0215	0.115	0.1085	0.52645	10.23	0.607	1.44105	40.009	0.1085	0.52645	9.757	0.607	1.44105	34.837
0.0216	0.083	0.0216	0.12	0.0216	0.082	0.0216	0.115	0.109	0.52867	10.264	0.6075	1.44027	39.813	0.109	0.52867	9.639	0.6075	1.44027	34.807
0.0217	0.083	0.0217	0.12	0.0217	0.082	0.0217	0.125	0.1095	0.53089	10.309	0.608	1.43949	39.918	0.1095	0.53089	9.833	0.608	1.43949	34.77
0.0218	0.083	0.0218	0.12	0.0218	0.082	0.0218	0.116	0.11	0.53311	10.351	0.6085	1.4387	39.705	0.11	0.53311	9.713	0.6085	1.4387	34.732
0.0219	0.083	0.0219	0.121	0.0219	0.082	0.0219	0.116	0.1105	0.53532	10.391	0.609	1.43791	39.807	0.1105	0.53532	9.905	0.609	1.43791	34.612
0.022	0.084	0.022	0.121	0.022	0.083	0.022	0.126	0.111	0.53754	10.435	0.6095	1.43712	39.601	0.111	0.53754	9.942	0.6095	1.43712	34.65
0.0221	0.084	0.0221	0.121	0.0221	0.083	0.0221	0.117	0.1115	0.53975	10.472	0.61	1.43632	39.528	0.1115	0.53975	9.823	0.61	1.43632	34.626
0.0222	0.084	0.0222	0.122	0.0222	0.083	0.0222	0.126	0.112	0.54197	10.519	0.610501	1.43552	39.64	0.112	0.54197	10.016	0.610501	1.43552	34.504
0.0223	0.084	0.0223	0.122	0.0223	0.083	0.0223	0.117	0.1125	0.54418	10.562	0.611001	1.43472	39.424	0.1125	0.54418	9.899	0.611001	1.43472	34.541
0.0224	0.085	0.0224	0.122	0.0224	0.084	0.0224	0.117	0.113	0.54639	10.604	0.611501	1.43391	39.353	0.113	0.54639	10.088	0.611501	1.43391	34.506
0.0225	0.085	0.0225	0.122	0.0225	0.084	0.0225	0.127	0.1135	0.54859	10.653	0.612001	1.4331	39.45	0.1135	0.54859	9.974	0.612001	1.4331	34.383
0.0226	0.085	0.0226	0.123	0.0226	0.084	0.0226	0.118	0.114	0.5508	10.684	0.612501	1.43229	39.226	0.114	0.5508	10.163	0.612501	1.43229	34.339
0.0227	0.085	0.0227	0.123	0.0227	0.084	0.0227	0.118	0.1145	0.55301	10.731	0.613001	1.43147	39.166	0.1145	0.55301	10.048	0.613001	1.43147	34.4
0.0228	0.086	0.0228	0.123	0.0228	0.085	0.0228	0.128	0.115	0.55521	10.775	0.613501	1.43065	39.096	0.115	0.55521	10.24	0.613501	1.43065	34.269
0.0229	0.086	0.0229	0.124	0.0229	0.085	0.0229	0.119	0.1155	0.55742	10.82	0.614001	1.42982	39.014	0.1155	0.55742	10.12	0.614001	1.42982	34.227
0.023	0.086	0.023	0.124	0.023	0.085	0.023	0.119	0.116	0.55962	10.867	0.614501	1.429	38.952	0.116	0.55962	10.315	0.614501	1.429	34.185
0.0231	0.086	0.0231	0.124	0.0231	0.085	0.0231	0.129	0.1165	0.56182	10.911	0.615001	1.42817	38.891	0.1165	0.56182	10.196	0.615001	1.42817	34.232
0.0232	0.087	0.0232	0.124	0.0232	0.086	0.0232	0.12	0.117	0.56402	10.944	0.615501	1.42733	38.815	0.117	0.56402	10.388	0.615501	1.42733	34.114
0.0233	0.087	0.0233	0.125	0.0233	0.086	0.0233	0.12	0.1175	0.56622	10.995	0.616001	1.42649	38.754	0.1175	0.56622	10.273	0.616001	1.42649	34.06
0.0234	0.087	0.0234	0.125	0.0234	0.086	0.0234	0.13	0.118	0.56841	11.038	0.616501	1.42565	38.695	0.118	0.56841	10.462	0.616501	1.42565	34.025
0.0235	0.087	0.0235	0.125	0.0235	0.086	0.0235	0.121	0.1185	0.57061	11.082	0.617001	1.42481	38.637	0.1185	0.57061	10.346	0.617001	1.42481	33.912
0.0236	0.088	0.0236	0.126	0.0236	0.087	0.0236	0.131	0.119	0.5728	11.13	0.617501	1.42396	38.592	0.119	0.5728	10.542	0.617501	1.42396	33.946
0.0237	0.088	0.0237	0.126	0.0237	0.087	0.0237	0.121	0.1195	0.575	11.165	0.618001	1.42311	38.546	0.1195	0.575	10.42	0.618001	1.42311	33.913
0.0238	0.088	0.0238	0.126	0.0238	0.087	0.0238	0.121	0.12	0.57719	11.22	0.618501	1.42225	38.524	0.12	0.57719	10.461	0.618501	1.42225	33.859
0.0239	0.089	0.0239	0.127	0.0239	0.087	0.0239	0.131	0.1205	0.57938	11.262	0.619001	1.42139	38.483	0.1205	0.57938	10.651	0.619001	1.42139	33.748
0.024	0.089	0.024	0.127	0.024	0.088	0.024	0.122	0.121	0.58157	11.302	0.619501	1.42053	38.454	0.121	0.58157	10.534	0.619501	1.42053	33.785
0.0241	0.089	0.0241	0.127	0.0241	0.088	0.0241	0.122	0.1215	0.58375	11.341	0.620001	1.41966	38.29	0.1215	0.58375	10.729	0.620001	1.41966	33.744
0.0242	0.089	0.0242	0.127	0.0242	0.088	0.0242	0.132	0.122	0.58594	11.398	0.620501	1.4188	38.417	0.122	0.58594	10.612	0.620501	1.4188	33.624
0.0243	0.09	0.0243	0.128	0.0243	0.088	0.0243	0.123	0.1225	0.58812	11.435	0.621001	1.41792	38.402	0.1225	0.58812	10.647	0.621001	1.41792	33.58
0.0244	0.09	0.0244	0.128	0.0244	0.089	0.0244	0.123	0.123	0.59031	11.49	0.621501	1.41705	38.227	0.123	0.59031	10.842	0.621501	1.41705	33.62
0.0245	0.09	0.0245	0.128	0.0245	0.089	0.0245	0.133	0.1235	0.59249	11.53	0.622001	1.41617	38.358	0.1235	0.59249	10.723	0.622001	1.41617	33.504
0.0246	0.09	0.0246	0.129	0.0246	0.089	0.0246	0.124	0.124	0.59467	11.563	0.622501	1.41528	38.344	0.124	0.59467	10.761	0.622501	1.41528	33.452
0.0247	0.091	0.0247	0.129	0.0247	0.089	0.0247	0.124	0.1245	0.59685	11.622	0.623001	1.4144	38.168	0.1245	0.59685	10.798	0.623001	1.4144	33.505
0.0248	0.091	0.0248	0.129	0.0248	0.09	0.0248	0.134	0.125	0.59903	11.672	0.623501	1.41351	38.271	0.125	0.59903	10.993	0.623501	1.41351	33.378
0.0249	0.091	0.0249	0.13	0.0249	0.09	0.0249	0.125	0.1255	0.6012	11.705	0.624001	1.41262	38.088	0.1255	0.6012	10.874	0.624001	1.41262	33.332
0.025	0.091	0.025	0.13	0.025	0.09	0.025	0.135	0.126	0.60338	11.756	0.624501	1.41172	38.203	0.126	0.60338	10.914	0.624501	1.41172	33.298
0.0251	0.092	0.0251	0.13	0.0251	0.091	0.0251	0.125	0.1265	0.60555	11.802	0.625001	1.41082	38.005	0.1265	0.60555	10.948	0.625001	1.41082	33.264
0.0252	0.092	0.0252	0.131	0.0252	0.091	0.0252	0.126	0.127	0.60772	11.842	0.625501	1.40992	38.118	0.127	0.60772	11.144	0.625501	1.40992	33.217
0.0253	0.092	0.0253	0.131	0.0253	0.091	0.0253	0.136	0.1275	0.60989	11.898	0.626001	1.40901	37.897	0.1275	0.60989	11.029	0.626001	1.40901	33.097
0.0254	0.092	0.0254	0.131	0.0254	0.091	0.0254	0.126	0.128	0.61206	11.938	0.626501	1.4081	38.019	0.128	0.61206	11.062	0.626501	1.4081	33.136
0.0255	0.093	0.0255	0.131	0.0255	0.092	0.0255	0.126	0.1285	0.61423	11.982	0.627001	1.40718	37.813	0.1285	0.61423	11.104	0.627001	1.40718	33.089
0.0256	0.093	0.0256	0.132	0.0256	0.092	0.0256	0.136	0.129	0.61639	12.034	0.627501	1.40627	37.779	0.129	0.61639	11.297	0.627501	1.40627	33.048
0.0257	0.093	0.0257	0.132	0.0257	0.092	0.0257	0.127	0.1295	0.61856	12.079	0.628001	1.40535	37.892	0.1295	0.61856	11.18	0.628001	1.40535	32.932
0.0258	0.093	0.0258	0.132	0.0258	0.092	0.0258	0.127	0.13	0.62072	12.131	0.628501	1.40442	37.693	0.13	0.62072	11.218	0.628501	1.40442	32.946
0.0259	0.094	0.0259	0.133	0.0259	0.093	0.0259	0.137	0.1305	0.62288	12.168	0.629001	1.40349	37.649	0.1305	0.62288	11.255	0.629001	1.40349	32.843
0.026	0.094	0.026	0.133	0.026	0.093	0.026	0.128	0.131	0.62504	12.215	0.629501	1.40256	37.61	0.131	0.62504	11.294	0.629501	1.40256	32.873
0.0261	0.094	0.0261	0.133	0.0261	0.093	0.0261	0.128	0.1315	0.6272	12.266	0.630001	1.40163	37.722	0.1315	0.6272	11.333	0.630001	1.40163	32.755
0.0262	0.095	0.0262	0.134	0.0262	0.093	0.0262	0.138	0.132	0.62936	12.314	0.630501	1.40069	37.535	0.132	0.62936	11.371	0.630501	1.40069	32.698
0.0263	0.095	0.0263	0.134	0.0263	0.094	0.0263	0.129	0.1325	0.63152	12.353	0.631001	1.39975	37.492	0.1325	0.63152	11.409	0.631001	1.39975	32.731
0.0264	0.095	0.0264	0.134	0.0264	0.094	0.0264	0.129	0.133	0.63367	12.414	0.631501	1.39881	37.466	0.133	0.63367	11.601	0.631501	1.39881	32.607
0.0265	0.095	0.0265	0.135	0.0265	0.094	0.0265	0.139	0.1335	0.63582	12.453	0.632002	1.39786	37.425	0.1335	0.63582	11.489	0.632002	1.39786	32.564
0.0266	0.096	0.0266	0.135	0.0266	0.095	0.0266	0.13	0.134	0.63797	12.5	0.632502	1.39691	37.398	0.134	0.63797	11.526	0.632502	1.39691	32.509
0.0267	0.096	0.0267	0.135	0.0267	0.095	0.0267	0.14	0.1345	0.64012	12.541	0.633002	1.39595	37.353	0.1345	0.64012	11.567	0.633002	1.39595	32.478
0.0268	0.096	0.0268	0.135	0.0268	0.095	0.0268	0.131	0.135	0.64227	12.602	0.633502	1.395	37.325	0.135	0.64227	11.604	0.633502	1.395	32.428
0.0269	0.096	0.0269	0.136	0.0269	0.095	0.0269	0.131	0.1355	0.64442	12.641	0.634002	1.39403	37.272	0.1355	0.64442	11.641	0.634002	1.39403	32.376
0.027	0.097	0.027	0.136	0.027	0.096	0.027	0.141	0.136	0.64656	12.69	0.634502	1.39307	37.238	0.136	0.64656	11.682	0.634502	1.39307	32.332
0.0271	0.097	0.0271	0.136	0.0271	0.096	0.0271	0.131	0.1365	0.64871	12.738	0.635002	1.3921	37.195	0.1365	0.64871	11.725	0.635002	1.3921	32.286
0.0272	0.097	0.0272	0.137	0.0272	0.096	0.0272	0.132	0.137	0.65085	12.792	0.635502	1.39113	37.144	0.137	0.65085	11.761	0.635502	1.39113	32.263
0.0273	0.098	0.0273	0.137	0.0273	0.096	0.0273	0.142	0.1375	0.65299	12.833	0.636002	1.39016	37.095	0.1375	0.65299	11.801	0.636002	1.39016	32.119
0.0274	0.098	0.0274	0.137	0.0274	0.097	0.0274	0.132	0.138	0.65513	12.889	0.636502	1.38918	36.882	0.138	0.65513	11.837	0.636502	1.38918	32.155
0.0275	0.098	0.0275	0.137	0.0275	0.097	0.0275	0.133	0.1385	0.65726	12.931	0.637002	1.3882	36.979	0.1385	0.65726	11.881	0.637002	1.3882	32.117
0.0276	0.098	0.0276	0.138	0.0276	0.097	0.0276	0.142	0.139	0.6594	12.984	0.637502	1.38721	36.926	0.139	0.6594	11.92	0.637502	1.38721	31.991
0.0277	0.099	0.0277	0.138	0.0277	0.097	0.0277	0.133	0.1395	0.66154	13.024	0.638002	1.38622	36.884	0.1395	0.66154	11.799	0.638002	1.38622	32.024
0.0278	0.099	0.0278	0.139	0.0278	0.098	0.0278	0.133	0.14	0.66367	13.085	0.638502	1.38523	36.66	0.14	0.66367	11.997	0.638502	1.38523	31.891
0.0279	0.099	0.0279	0.139	0.0279	0.098	0.0279	0.143	0.1405	0.6658	13.127	0.639002	1.38424	36.757	0.1405	0.6658	12.036	0.639002	1.38424	31.85
0.028	0.1	0.028	0.139	0.028	0.098	0.028	0.134	0.141	0.66793	13.178	0.639502	1.38324	36.698	0.141	0.66793	12.076	0.639502	1.38324	31.889
0.0281	0.1	0.0281	0.14	0.0281	0.099	0.0281	0.144	0.1415	0.67006	13.229	0.640002	1.38224	36.501	0.1415	0.67006	12.117	0.640002	1.38224	31.751
0.0282	0.1	0.0282	0.139	0.0282	0.099	0.0282	0.135	0.142	0.67218	13.279	0.640502	1.38123	36.59	0.142	0.67218	12.157	0.640502	1.38123	31.708
0.0283	0.1	0.0283	0.14	0.0283	0.099	0.0283	0.135	0.1425	0.67431	13.321	0.641002	1.38023	36.534	0.1425	0.67431	12.197	0.641002	1.38023	31.657
0.0284	0.101	0.0284	0.14	0.0284	0.099	0.0284	0.145	0.143	0.67643	13.375	0.641502	1.37921	36.329	0.143	0.67643	12.239	0.641502	1.37921	31.601
0.0285	0.101	0.0285	0.141	0.0285	0.1	0.0285	0.136	0.1435	0.67855	13.423	0.642002	1.3782	36.417	0.1435	0.67855	12.12	0.642002	1.3782	31.555
0.0286	0.101	0.0286	0.141	0.0286	0.1	0.0286	0.136	0.144	0.68067	13.476	0.642502	1.37718	36.201	0.144	0.68067	12.318	0.642502	1.37718	31.526
0.0287	0.102	0.0287	0.141	0.0287	0.1	0.0287	0.146	0.1445	0.68279	13.521	0.643002	1.37616	36.307	0.1445	0.68279	12.357	0.643002	1.37616	31.463
0.0288	0.102	0.0288	0.142	0.0288	0.101	0.0288	0.137	0.145	0.68491	13.579	0.643502	1.37513	36.087	0.145	0.68491	12.401	0.643502	1.37513	31.41
0.0289	0.102	0.0289	0.142	0.0289	0.101	0.0289	0.137	0.1455	0.68702	13.624	0.644002	1.3741	36.025	0.1455	0.68702	12.282	0.644002	1.3741	31.369
0.029	0.102	0.029	0.142	0.029	0.101	0.029	0.147	0.146	0.68914	13.677	0.644502	1.37307	36.125	0.146	0.68914	12.475	0.644502	1.37307	31.327
0.0291	0.103	0.0291	0.142	0.0291	0.101	0.0291	0.137	0.1465	0.69125	13.72	0.645002	1.37204	35.913	0.1465	0.69125	12.525	0.645002	1.37204	31.18
0.0292	0.103	0.0292	0.143	0.0292	0.102	0.0292	0.138	0.147	0.69336	13.78	0.645502	1.371	35.839	0.147	0.69336	12.558	0.645502	1.371	31.238
0.0293	0.103	0.0293	0.143	0.0293	0.102	0.0293	0.148	0.1475	0.69547	13.823	0.646002	1.36996	35.934	0.1475	0.69547	12.446	0.646002	1.36996	31.182
0.0294	0.104	0.0294	0.143	0.0294	0.102	0.0294	0.138	0.148	0.69757	13.875	0.646502	1.36891	35.714	0.148	0.69757	12.638	0.646502	1.36891	31.041
0.0295	0.104	0.0295	0.144	0.0295	0.103	0.0295	0.139	0.1485	0.69968	13.93	0.647002	1.36787	35.638	0.1485	0.69968	12.683	0.647002	1.36787	31.084
0.0296	0.104	0.0296	0.144	0.0296	0.103	0.0296	0.149	0.149	0.70178	13.971	0.647502	1.36681	35.555	0.149	0.70178	12.569	0.647502	1.36681	30.963
0.0297	0.104	0.0297	0.144	0.0297	0.103	0.0297	0.139	0.1495	0.70388	14.033	0.648002	1.36576	35.663	0.1495	0.70388	12.762	0.648002	1.36576	30.916
0.0298	0.105	0.0298	0.145	0.0298	0.103	0.0298	0.149	0.15	0.70598	14.081	0.648502	1.3647	35.424	0.15	0.70598	12.805	0.648502	1.3647	30.936
0.0299	0.105	0.0299	0.145	0.0299	0.104	0.0299	0.14	0.1505	0.70808	14.128	0.649002	1.36364	35.339	0.1505	0.70808	12.69	0.649002	1.36364	30.824
0.03	0.105	0.03	0.145	0.03	0.104	0.03	0.14	0.151	0.71018	14.177	0.649502	1.36257	35.282	0.151	0.71018	12.887	0.649502	1.36257	30.762
0.0301	0.106	0.0301	0.146	0.0301	0.104	0.0301	0.15	0.1515	0.71227	14.235	0.650002	1.36151	35.194	0.1515	0.71227	12.774	0.650002	1.36151	30.721
0.0302	0.106	0.0302	0.146	0.0302	0.105	0.0302	0.141	0.152	0.71437	14.281	0.650502	1.36044	35.124	0.152	0.71437	12.969	0.650502	1.36044	30.678
0.0303	0.106	0.0303	0.146	0.0303	0.105	0.0303	0.141	0.1525	0.71646	14.331	0.651002	1.35936	35.033	0.1525	0.71646	13.01	0.651002	1.35936	30.628
0.0304	0.107	0.0304	0.147	0.0304	0.105	0.0304	0.151	0.153	0.71855	14.385	0.651502	1.35828	34.974	0.153	0.71855	12.899	0.651502	1.35828	30.572
0.0305	0.107	0.0305	0.147	0.0305	0.105	0.0305	0.142	0.1535	0.72064	14.431	0.652002	1.3572	34.922	0.1535	0.72064	13.095	0.652002	1.3572	30.522
0.0306	0.107	0.0306	0.147	0.0306	0.106	0.0306	0.142	0.154	0.72272	14.484	0.652502	1.35612	34.836	0.154	0.72272	12.98	0.652502	1.35612	30.482
0.0307	0.107	0.0307	0.147	0.0307	0.106	0.0307	0.152	0.1545	0.72481	14.547	0.653003	1.35503	34.789	0.1545	0.72481	13.179	0.653003	1.35503	30.418
0.0308	0.108	0.0308	0.148	0.0308	0.106	0.0308	0.143	0.155	0.72689	14.578	0.653503	1.35394	34.745	0.155	0.72689	13.064	0.653503	1.35394	30.373
0.0309	0.108	0.0309	0.148	0.0309	0.107	0.0309	0.143	0.1555	0.72898	14.644	0.654003	1.35284	34.701	0.1555	0.72898	13.263	0.654003	1.35284	30.242
0.031	0.108	0.031	0.148	0.031	0.107	0.031	0.153	0.156	0.73105	14.691	0.654503	1.35175	34.502	0.156	0.73105	13.152	0.654503	1.35175	30.269
0.0311	0.109	0.0311	0.149	0.0311	0.107	0.0311	0.144	0.1565	0.73313	14.744	0.655003	1.35064	34.614	0.1565	0.73313	13.345	0.655003	1.35064	30.225
0.0312	0.109	0.0312	0.149	0.0312	0.108	0.0312	0.154	0.157	0.73521	14.794	0.655503	1.34954	34.598	0.157	0.73521	13.238	0.655503	1.34954	30.085
0.0313	0.109	0.0313	0.149	0.0313	0.108	0.0313	0.144	0.1575	0.73728	14.849	0.656003	1.34843	34.551	0.1575	0.73728	13.274	0.656003	1.34843	30.116
0.0314	0.11	0.0314	0.15	0.0314	0.108	0.0314	0.144	0.158	0.73936	14.897	0.656503	1.34732	34.358	0.158	0.73936	13.471	0.656503	1.34732	29.988
0.0315	0.11	0.0315	0.15	0.0315	0.108	0.0315	0.155	0.1585	0.74143	14.959	0.657003	1.34621	34.489	0.1585	0.74143	13.361	0.657003	1.34621	29.928
0.0316	0.11	0.0316	0.15	0.0316	0.109	0.0316	0.145	0.159	0.7435	14.999	0.657503	1.34509	34.439	0.159	0.7435	13.561	0.657503	1.34509	29.964
0.0317	0.11	0.0317	0.151	0.0317	0.109	0.0317	0.145	0.1595	0.74556	15.047	0.658003	1.34397	34.246	0.1595	0.74556	13.445	0.658003	1.34397	29.836
0.0318	0.111	0.0318	0.151	0.0318	0.109	0.0318	0.155	0.16	0.74763	15.101	0.658503	1.34285	34.35	0.16	0.74763	13.489	0.658503	1.34285	29.79
0.0319	0.111	0.0319	0.151	0.0319	0.11	0.0319	0.146	0.1605	0.74969	15.175	0.659003	1.34172	34.31	0.1605	0.74969	13.683	0.659003	1.34172	29.725
0.032	0.111	0.032	0.152	0.032	0.11	0.032	0.146	0.161	0.75175	15.198	0.659503	1.34059	34.111	0.161	0.75175	13.573	0.659503	1.34059	29.673
0.0321	0.112	0.0321	0.152	0.0321	0.11	0.0321	0.156	0.1615	0.75382	15.261	0.660003	1.33946	34.203	0.1615	0.75382	13.619	0.660003	1.33946	29.626
0.0322	0.112	0.0322	0.152	0.0322	0.111	0.0322	0.147	0.162	0.75587	15.328	0.660503	1.33832	33.997	0.162	0.75587	13.655	0.660503	1.33832	29.566
0.0323	0.112	0.0323	0.153	0.0323	0.111	0.0323	0.147	0.1625	0.75793	15.367	0.661003	1.33718	34.088	0.1625	0.75793	13.857	0.661003	1.33718	29.517
0.0324	0.113	0.0324	0.153	0.0324	0.111	0.0324	0.157	0.163	0.75999	15.42	0.661503	1.33604	33.88	0.163	0.75999	13.745	0.661503	1.33604	29.478
0.0325	0.113	0.0325	0.153	0.0325	0.112	0.0325	0.148	0.1635	0.76204	15.479	0.662003	1.33489	33.815	0.1635	0.76204	13.788	0.662003	1.33489	29.418
0.0326	0.113	0.0326	0.153	0.0326	0.112	0.0326	0.158	0.164	0.76409	15.527	0.662503	1.33374	33.919	0.164	0.76409	13.828	0.662503	1.33374	29.371
0.0327	0.114	0.0327	0.154	0.0327	0.112	0.0327	0.148	0.1645	0.76614	15.566	0.663003	1.33259	33.7	0.1645	0.76614	14.028	0.663003	1.33259	29.235
0.0328	0.114	0.0328	0.154	0.0328	0.112	0.0328	0.149	0.165	0.76819	15.638	0.663503	1.33143	33.809	0.165	0.76819	13.92	0.663503	1.33143	29.262
0.0329	0.114	0.0329	0.154	0.0329	0.113	0.0329	0.159	0.1655	0.77023	15.676	0.664003	1.33027	33.598	0.1655	0.77023	13.961	0.664003	1.33027	29.209
0.033	0.115	0.033	0.155	0.033	0.113	0.033	0.149	0.166	0.77228	15.727	0.664503	1.32911	33.532	0.166	0.77228	14.006	0.664503	1.32911	29.083
0.0331	0.115	0.0331	0.155	0.0331	0.113	0.0331	0.15	0.1665	0.77432	15.806	0.665003	1.32794	33.481	0.1665	0.77432	14.048	0.665003	1.32794	29.056
0.0332	0.115	0.0332	0.155	0.0332	0.114	0.0332	0.16	0.167	0.77636	15.843	0.665503	1.32677	33.59	0.167	0.77636	14.09	0.665503	1.32677	29.038
0.0333	0.116	0.0333	0.156	0.0333	0.114	0.0333	0.15	0.1675	0.7784	15.882	0.666003	1.3256	33.384	0.1675	0.7784	14.29	0.666003	1.3256	28.951
0.0334	0.116	0.0334	0.156	0.0334	0.114	0.0334	0.151	0.168	0.78043	15.95	0.666503	1.32443	33.334	0.168	0.78043	14.181	0.666503	1.32443	28.922
0.0335	0.116	0.0335	0.156	0.0335	0.115	0.0335	0.161	0.1685	0.78247	16.013	0.667003	1.32325	33.289	0.1685	0.78247	14.223	0.667003	1.32325	28.822
0.0336	0.117	0.0336	0.157	0.0336	0.115	0.0336	0.151	0.169	0.7845	16.047	0.667503	1.32206	33.241	0.169	0.7845	14.265	0.667503	1.32206	28.83
0.0337	0.117	0.0337	0.157	0.0337	0.115	0.0337	0.152	0.1695	0.78653	16.123	0.668003	1.32088	33.188	0.1695	0.78653	14.31	0.668003	1.32088	28.713
0.0338	0.117	0.0338	0.157	0.0338	0.116	0.0338	0.162	0.17	0.78856	16.161	0.668503	1.31969	33.138	0.17	0.78856	14.35	0.668503	1.31969	28.673
0.0339	0.118	0.0339	0.158	0.0339	0.116	0.0339	0.152	0.1705	0.79059	16.214	0.669003	1.3185	33.088	0.1705	0.79059	14.401	0.669003	1.3185	28.636
0.034	0.118	0.034	0.158	0.034	0.116	0.034	0.153	0.171	0.79261	16.27	0.669503	1.3173	33.038	0.171	0.79261	14.442	0.669503	1.3173	28.582
0.0341	0.118	0.0341	0.158	0.0341	0.117	0.0341	0.163	0.1715	0.79464	16.325	0.670003	1.31611	32.981	0.1715	0.79464	14.49	0.670003	1.31611	28.515
0.0342	0.119	0.0342	0.158	0.0342	0.117	0.0342	0.153	0.172	0.79666	16.383	0.670503	1.31491	32.93	0.172	0.79666	14.526	0.670503	1.31491	28.461
0.0343	0.119	0.0343	0.159	0.0343	0.117	0.0343	0.163	0.1725	0.79868	16.442	0.671003	1.3137	32.874	0.1725	0.79868	14.575	0.671003	1.3137	28.424
0.0344	0.119	0.0344	0.159	0.0344	0.118	0.0344	0.154	0.173	0.80069	16.475	0.671503	1.31249	32.82	0.173	0.80069	14.621	0.671503	1.31249	28.313
0.0345	0.12	0.0345	0.159	0.0345	0.118	0.0345	0.154	0.1735	0.80271	16.554	0.672003	1.31128	32.748	0.1735	0.80271	14.663	0.672003	1.31128	28.309
0.0346	0.12	0.0346	0.16	0.0346	0.118	0.0346	0.164	0.174	0.80472	16.591	0.672503	1.31007	32.692	0.174	0.80472	14.711	0.672503	1.31007	28.217
0.0347	0.12	0.0347	0.16	0.0347	0.119	0.0347	0.155	0.1745	0.80673	16.649	0.673003	1.30885	32.626	0.1745	0.80673	14.754	0.673003	1.30885	28.22
0.0348	0.121	0.0348	0.16	0.0348	0.119	0.0348	0.155	0.175	0.80875	16.707	0.673503	1.30763	32.422	0.175	0.80875	14.643	0.673503	1.30763	28.105
0.0349	0.121	0.0349	0.161	0.0349	0.119	0.0349	0.165	0.1755	0.81075	16.763	0.674003	1.30641	32.504	0.1755	0.81075	14.842	0.674003	1.30641	28.065
0.035	0.121	0.035	0.161	0.035	0.12	0.035	0.156	0.176	0.81276	16.822	0.674504	1.30518	32.44	0.176	0.81276	14.886	0.674504	1.30518	27.999
0.0351	0.122	0.0351	0.161	0.0351	0.12	0.0351	0.156	0.1765	0.81476	16.859	0.675004	1.30395	32.367	0.1765	0.81476	14.934	0.675004	1.30395	27.928
0.0352	0.122	0.0352	0.162	0.0352	0.12	0.0352	0.166	0.176999	0.81677	16.942	0.675504	1.30272	32.154	0.176999	0.81677	14.978	0.675504	1.30272	27.854
0.0353	0.122	0.0353	0.162	0.0353	0.12	0.0353	0.157	0.177499	0.81877	16.974	0.676004	1.30148	32.247	0.177499	0.81877	15.023	0.676004	1.30148	27.824
0.0354	0.123	0.0354	0.162	0.0354	0.121	0.0354	0.157	0.177999	0.82076	17.036	0.676504	1.30025	32.181	0.177999	0.82076	14.914	0.676504	1.30025	27.762
0.0355	0.123	0.0355	0.163	0.0355	0.121	0.0355	0.167	0.178499	0.82276	17.111	0.677004	1.299	31.945	0.178499	0.82276	15.112	0.677004	1.299	27.687
0.0356	0.123	0.0356	0.163	0.0356	0.121	0.0356	0.158	0.178999	0.82476	17.15	0.677504	1.29776	32.04	0.178999	0.82476	15.162	0.677504	1.29776	27.607
0.0357	0.124	0.0357	0.164	0.0357	0.122	0.0357	0.168	0.179499	0.82675	17.188	0.678004	1.29651	31.819	0.179499	0.82675	15.205	0.678004	1.29651	27.607
0.0358	0.124	0.0358	0.164	0.0358	0.122	0.0358	0.159	0.179999	0.82874	17.266	0.678504	1.29526	31.912	0.179999	0.82874	15.096	0.678504	1.29526	27.5
0.0359	0.124	0.0359	0.164	0.0359	0.122	0.0359	0.159	0.180499	0.83073	17.33	0.679004	1.294	31.7	0.180499	0.83073	15.294	0.679004	1.294	27.446
0.036	0.125	0.036	0.164	0.036	0.123	0.036	0.169	0.180999	0.83271	17.363	0.679504	1.29275	31.783	0.180999	0.83271	15.346	0.679504	1.29275	27.371
0.0361	0.125	0.0361	0.165	0.0361	0.123	0.0361	0.159	0.181499	0.8347	17.421	0.680004	1.29148	31.561	0.181499	0.8347	15.235	0.680004	1.29148	27.293
0.0362	0.125	0.0362	0.165	0.0362	0.124	0.0362	0.16	0.181999	0.83668	17.501	0.680504	1.29022	31.655	0.181999	0.83668	15.434	0.680504	1.29022	27.255
0.0363	0.126	0.0363	0.166	0.0363	0.124	0.0363	0.17	0.182499	0.83866	17.536	0.681004	1.28895	31.429	0.182499	0.83866	15.486	0.681004	1.28895	27.214
0.0364	0.126	0.0364	0.165	0.0364	0.124	0.0364	0.16	0.182999	0.84064	17.581	0.681504	1.28768	31.521	0.182999	0.84064	15.37	0.681504	1.28768	27.098
0.0365	0.126	0.0365	0.166	0.0365	0.125	0.0365	0.161	0.183499	0.84261	17.66	0.682004	1.28641	31.299	0.183499	0.84261	15.574	0.682004	1.28641	27.064
0.0366	0.127	0.0366	0.167	0.0366	0.125	0.0366	0.17	0.183999	0.84459	17.715	0.682504	1.28513	31.211	0.183999	0.84459	15.46	0.682504	1.28513	27.029
0.0367	0.127	0.0367	0.167	0.0367	0.125	0.0367	0.161	0.184499	0.84656	17.755	0.683004	1.28385	31.146	0.184499	0.84656	15.663	0.683004	1.28385	26.955
0.0368	0.127	0.0368	0.167	0.0368	0.126	0.0368	0.162	0.184999	0.84853	17.834	0.683504	1.28257	31.236	0.184999	0.84853	15.561	0.683504	1.28257	26.88
0.0369	0.128	0.0369	0.167	0.0369	0.126	0.0369	0.172	0.185499	0.8505	17.874	0.684004	1.28128	31.008	0.185499	0.8505	15.758	0.684004	1.28128	26.832
0.037	0.128	0.037	0.168	0.037	0.126	0.037	0.162	0.185999	0.85247	17.934	0.684504	1.27999	30.922	0.185999	0.85247	15.804	0.684504	1.27999	26.79
0.0371	0.129	0.0371	0.168	0.0371	0.127	0.0371	0.172	0.186499	0.85443	17.998	0.685004	1.2787	30.865	0.186499	0.85443	15.696	0.685004	1.2787	26.678
0.0372	0.129	0.0372	0.168	0.0372	0.127	0.0372	0.163	0.186999	0.85639	18.057	0.685504	1.27741	30.952	0.186999	0.85639	15.744	0.685504	1.27741	26.693
0.0373	0.129	0.0373	0.169	0.0373	0.127	0.0373	0.163	0.187499	0.85835	18.116	0.686004	1.27611	30.705	0.187499	0.85835	15.945	0.686004	1.27611	26.627
0.0374	0.13	0.0374	0.169	0.0374	0.128	0.0374	0.173	0.187999	0.86031	18.156	0.686504	1.27481	30.655	0.187999	0.86031	15.843	0.686504	1.27481	26.546
0.0375	0.13	0.0375	0.17	0.0375	0.128	0.0375	0.164	0.188499	0.86227	18.216	0.687004	1.2735	30.566	0.188499	0.86227	16.042	0.687004	1.2735	26.492
0.0376	0.13	0.0376	0.17	0.0376	0.128	0.0376	0.164	0.188999	0.86422	18.292	0.687504	1.2722	30.494	0.188999	0.86422	15.938	0.687504	1.2722	26.477
0.0377	0.131	0.0377	0.17	0.0377	0.129	0.0377	0.174	0.189499	0.86617	18.333	0.688004	1.27089	30.424	0.189499	0.86617	16.138	0.688004	1.27089	26.394
0.0378	0.131	0.0378	0.171	0.0378	0.129	0.0378	0.165	0.189999	0.86812	18.404	0.688504	1.26957	30.338	0.189999	0.86812	16.031	0.688504	1.26957	26.333
0.0379	0.131	0.0379	0.171	0.0379	0.129	0.0379	0.165	0.190499	0.87007	18.455	0.689004	1.26825	30.284	0.190499	0.87007	16.079	0.689004	1.26825	26.284
0.038	0.132	0.038	0.171	0.038	0.13	0.038	0.175	0.190999	0.87201	18.496	0.689504	1.26693	30.205	0.190999	0.87201	16.287	0.689504	1.26693	26.236
0.0381	0.132	0.0381	0.172	0.0381	0.13	0.0381	0.166	0.191499	0.87396	18.583	0.690004	1.26561	30.131	0.191499	0.87396	16.175	0.690004	1.26561	26.143
0.0382	0.133	0.0382	0.172	0.0382	0.13	0.0382	0.166	0.191999	0.8759	18.621	0.690504	1.26429	30.074	0.191999	0.8759	16.232	0.690504	1.26429	26.137
0.0383	0.133	0.0383	0.172	0.0383	0.131	0.0383	0.176	0.192499	0.87784	18.703	0.691004	1.26296	30	0.192499	0.87784	16.431	0.691004	1.26296	26.062
0.0384	0.133	0.0384	0.172	0.0384	0.131	0.0384	0.167	0.192999	0.87978	18.733	0.691504	1.26162	29.774	0.192999	0.87978	16.326	0.691504	1.26162	26.013
0.0385	0.134	0.0385	0.173	0.0385	0.131	0.0385	0.167	0.193499	0.88171	18.81	0.692004	1.26029	29.869	0.193499	0.88171	16.371	0.692004	1.26029	25.956
0.0386	0.134	0.0386	0.173	0.0386	0.132	0.0386	0.177	0.193999	0.88365	18.862	0.692504	1.25895	29.816	0.193999	0.88365	16.419	0.692504	1.25895	25.893
0.0387	0.134	0.0387	0.174	0.0387	0.132	0.0387	0.168	0.194499	0.88558	18.898	0.693004	1.25761	29.749	0.194499	0.88558	16.633	0.693004	1.25761	25.837
0.0388	0.135	0.0388	0.174	0.0388	0.133	0.0388	0.178	0.194999	0.8875	18.99	0.693504	1.25627	29.696	0.194999	0.8875	16.521	0.693504	1.25627	25.794
0.0389	0.135	0.0389	0.174	0.0389	0.133	0.0389	0.169	0.195499	0.88943	19.03	0.694004	1.25492	29.48	0.195499	0.88943	16.573	0.694004	1.25492	25.728
0.039	0.136	0.039	0.175	0.039	0.133	0.039	0.169	0.195999	0.89136	19.099	0.694504	1.25357	29.584	0.195999	0.89136	16.614	0.694504	1.25357	25.682
0.0391	0.136	0.0391	0.175	0.0391	0.134	0.0391	0.179	0.196499	0.89328	19.155	0.695004	1.25221	29.547	0.196499	0.89328	16.663	0.695004	1.25221	25.625
0.0392	0.136	0.0392	0.175	0.0392	0.134	0.0392	0.17	0.196999	0.8952	19.213	0.695504	1.25086	29.327	0.196999	0.8952	16.725	0.695504	1.25086	25.513
0.0393	0.137	0.0393	0.176	0.0393	0.134	0.0393	0.17	0.197499	0.89712	19.27	0.696005	1.2495	29.428	0.197499	0.89712	16.759	0.696005	1.2495	25.5
0.0394	0.137	0.0394	0.176	0.0394	0.135	0.0394	0.18	0.197999	0.89903	19.319	0.696505	1.24814	29.387	0.197999	0.89903	16.982	0.696505	1.24814	25.415
0.0395	0.137	0.0395	0.177	0.0395	0.135	0.0395	0.171	0.198499	0.90095	19.397	0.697005	1.24677	29.167	0.198499	0.90095	16.862	0.697005	1.24677	25.339
0.0396	0.138	0.0396	0.176	0.0396	0.135	0.0396	0.171	0.198999	0.90286	19.437	0.697505	1.2454	29.278	0.198999	0.90286	16.916	0.697505	1.2454	25.32
0.0397	0.138	0.0397	0.177	0.0397	0.136	0.0397	0.181	0.199499	0.90477	19.522	0.698005	1.24403	29.072	0.199499	0.90477	16.969	0.698005	1.24403	25.224
0.0398	0.138	0.0398	0.177	0.0398	0.136	0.0398	0.172	0.199999	0.90667	19.56	0.698505	1.24266	29.171	0.199999	0.90667	17.018	0.698505	1.24266	25.163
0.0399	0.139	0.0399	0.178	0.0399	0.137	0.0399	0.172	0.200499	0.90858	19.627	0.699005	1.24128	28.962	0.200499	0.90858	17.073	0.699005	1.24128	25.114
0.04	0.139	0.04	0.178	0.04	0.137	0.04	0.182	0.200999	0.91048	19.684	0.699505	1.2399	29.065	0.200999	0.91048	17.123	0.699505	1.2399	25.006
0.0401	0.14	0.0401	0.179	0.0401	0.137	0.0401	0.173	0.201499	0.91238	19.732	0.700005	1.23851	28.845	0.201499	0.91238	17.172	0.700005	1.23851	24.984
0.0402	0.14	0.0402	0.179	0.0402	0.138	0.0402	0.183	0.201999	0.91428	19.81	0.700505	1.23713	28.799	0.201999	0.91428	17.219	0.700505	1.23713	24.927
0.0403	0.14	0.0403	0.179	0.0403	0.138	0.0403	0.173	0.202499	0.91618	19.861	0.701005	1.23574	28.889	0.202499	0.91618	17.278	0.701005	1.23574	24.824
0.0404	0.141	0.0404	0.18	0.0404	0.138	0.0404	0.174	0.202999	0.91807	19.941	0.701505	1.23435	28.671	0.202999	0.91807	17.163	0.701505	1.23435	24.768
0.0405	0.141	0.0405	0.18	0.0405	0.139	0.0405	0.184	0.203499	0.91996	19.986	0.702005	1.23295	28.621	0.203499	0.91996	17.373	0.702005	1.23295	24.754
0.0406	0.142	0.0406	0.18	0.0406	0.139	0.0406	0.175	0.203999	0.92185	20.043	0.702505	1.23155	28.715	0.203999	0.92185	17.43	0.702505	1.23155	24.645
0.0407	0.142	0.0407	0.181	0.0407	0.139	0.0407	0.175	0.204499	0.92374	20.121	0.703005	1.23015	28.497	0.204499	0.92374	17.474	0.703005	1.23015	24.593
0.0408	0.142	0.0408	0.181	0.0408	0.14	0.0408	0.185	0.204999	0.92563	20.159	0.703505	1.22875	28.44	0.204999	0.92563	17.523	0.703505	1.22875	24.545
0.0409	0.143	0.0409	0.181	0.0409	0.14	0.0409	0.176	0.205499	0.92751	20.238	0.704005	1.22734	28.388	0.205499	0.92751	17.583	0.704005	1.22734	24.471
0.041	0.143	0.041	0.182	0.041	0.141	0.041	0.176	0.205999	0.92939	20.276	0.704505	1.22593	28.479	0.205999	0.92939	17.635	0.704505	1.22593	24.445
0.0411	0.143	0.0411	0.182	0.0411	0.141	0.0411	0.186	0.206499	0.93127	20.349	0.705005	1.22452	28.264	0.206499	0.93127	17.527	0.705005	1.22452	24.325
0.0412	0.144	0.0412	0.183	0.0412	0.141	0.0412	0.177	0.206999	0.93315	20.401	0.705505	1.2231	28.208	0.206999	0.93315	17.73	0.705505	1.2231	24.322
0.0413	0.144	0.0413	0.183	0.0413	0.142	0.0413	0.177	0.207499	0.93502	20.473	0.706005	1.22168	28.153	0.207499	0.93502	17.795	0.706005	1.22168	24.222
0.0414	0.145	0.0414	0.183	0.0414	0.142	0.0414	0.187	0.207999	0.93689	20.534	0.706505	1.22026	28.087	0.207999	0.93689	17.835	0.706505	1.22026	24.204
0.0415	0.145	0.0415	0.184	0.0415	0.142	0.0415	0.178	0.208499	0.93876	20.594	0.707005	1.21883	28.042	0.208499	0.93876	17.733	0.707005	1.21883	24.113
0.0416	0.145	0.0416	0.184	0.0416	0.143	0.0416	0.188	0.208999	0.94063	20.647	0.707505	1.2174	27.979	0.208999	0.94063	17.947	0.707505	1.2174	24.079
0.0417	0.146	0.0417	0.184	0.0417	0.143	0.0417	0.179	0.209499	0.94249	20.723	0.708005	1.21597	27.92	0.209499	0.94249	18.002	0.708005	1.21597	24.011
0.0418	0.146	0.0418	0.185	0.0418	0.144	0.0418	0.179	0.209999	0.94436	20.775	0.708505	1.21454	27.861	0.209999	0.94436	17.893	0.708505	1.21454	23.954
0.0419	0.147	0.0419	0.185	0.0419	0.144	0.0419	0.189	0.210499	0.94622	20.833	0.709005	1.2131	27.812	0.210499	0.94622	18.108	0.709005	1.2131	23.907
0.042	0.147	0.042	0.186	0.042	0.144	0.042	0.179	0.210999	0.94808	20.9	0.709505	1.21166	27.743	0.210999	0.94808	17.991	0.709505	1.21166	23.853
0.0421	0.147	0.0421	0.186	0.0421	0.145	0.0421	0.18	0.211499	0.94993	20.945	0.710005	1.21022	27.683	0.211499	0.94993	18.216	0.710005	1.21022	23.796
0.0422	0.148	0.0422	0.186	0.0422	0.145	0.0422	0.19	0.211999	0.95178	21.035	0.710505	1.20877	27.628	0.211999	0.95178	18.256	0.710505	1.20877	23.693
0.0423	0.148	0.0423	0.187	0.0423	0.146	0.0423	0.181	0.212499	0.95364	21.071	0.711005	1.20733	27.561	0.212499	0.95364	18.173	0.711005	1.20733	23.691
0.0424	0.148	0.0424	0.187	0.0424	0.146	0.0424	0.181	0.212999	0.95549	21.142	0.711505	1.20587	27.493	0.212999	0.95549	18.368	0.711505	1.20587	23.583
0.0425	0.149	0.0425	0.187	0.0425	0.146	0.0425	0.191	0.213499	0.95733	21.219	0.712005	1.20442	27.438	0.213499	0.95733	18.271	0.712005	1.20442	23.542
0.0426	0.149	0.0426	0.188	0.0426	0.147	0.0426	0.182	0.213999	0.95918	21.269	0.712505	1.20296	27.207	0.213999	0.95918	18.484	0.712505	1.20296	23.521
0.0427	0.15	0.0427	0.188	0.0427	0.147	0.0427	0.182	0.214499	0.96102	21.307	0.713005	1.2015	27.306	0.214499	0.96102	18.391	0.713005	1.2015	23.444
0.0428	0.15	0.0428	0.189	0.0428	0.147	0.0428	0.192	0.214999	0.96286	21.396	0.713505	1.20004	27.237	0.214999	0.96286	18.582	0.713505	1.20004	23.368
0.0429	0.151	0.0429	0.189	0.0429	0.148	0.0429	0.183	0.215499	0.9647	21.443	0.714005	1.19857	27.166	0.215499	0.9647	18.489	0.714005	1.19857	23.305
0.043	0.151	0.043	0.189	0.043	0.148	0.043	0.183	0.215999	0.96653	21.525	0.714505	1.1971	26.942	0.215999	0.96653	18.558	0.714505	1.1971	23.231
0.0431	0.151	0.0431	0.19	0.0431	0.149	0.0431	0.193	0.216499	0.96837	21.567	0.715005	1.19563	27.02	0.216499	0.96837	18.745	0.715005	1.19563	23.196
0.0432	0.152	0.0432	0.19	0.0432	0.149	0.0432	0.184	0.216999	0.9702	21.637	0.715505	1.19416	26.945	0.216999	0.9702	18.641	0.715505	1.19416	23.133
0.0433	0.152	0.0433	0.19	0.0433	0.149	0.0433	0.194	0.217499	0.97203	21.698	0.716005	1.19268	26.731	0.217499	0.97203	18.856	0.716005	1.19268	23.064
0.0434	0.153	0.0434	0.191	0.0434	0.15	0.0434	0.185	0.217999	0.97385	21.748	0.716505	1.1912	26.818	0.217999	0.97385	18.761	0.716505	1.1912	23.023
0.0435	0.153	0.0435	0.191	0.0435	0.15	0.0435	0.185	0.218499	0.97567	21.829	0.717005	1.18972	26.596	0.218499	0.97567	18.803	0.717005	1.18972	22.928
0.0436	0.154	0.0436	0.192	0.0436	0.151	0.0436	0.195	0.218999	0.9775	21.881	0.717506	1.18823	26.669	0.218999	0.9775	19.025	0.717506	1.18823	22.866
0.0437	0.154	0.0437	0.192	0.0437	0.151	0.0437	0.186	0.219499	0.97932	21.958	0.718006	1.18674	26.6	0.219499	0.97932	18.926	0.718006	1.18674	22.83
0.0438	0.154	0.0438	0.192	0.0438	0.151	0.0438	0.186	0.219999	0.98113	22.01	0.718506	1.18525	26.375	0.219999	0.98113	18.981	0.718506	1.18525	22.748
0.0439	0.155	0.0439	0.193	0.0439	0.152	0.0439	0.196	0.220499	0.98295	22.071	0.719006	1.18375	26.455	0.220499	0.98295	19.031	0.719006	1.18375	22.689
0.044	0.155	0.044	0.193	0.044	0.152	0.044	0.187	0.220999	0.98476	22.109	0.719506	1.18226	26.233	0.220999	0.98476	19.245	0.719506	1.18226	22.645
0.0441	0.155	0.0441	0.193	0.0441	0.153	0.0441	0.187	0.221499	0.98657	22.214	0.720006	1.18076	26.167	0.221499	0.98657	19.139	0.720006	1.18076	22.588
0.0442	0.156	0.0442	0.194	0.0442	0.153	0.0442	0.197	0.221999	0.98837	22.247	0.720506	1.17925	26.245	0.221999	0.98837	19.196	0.720506	1.17925	22.509
0.0443	0.156	0.0443	0.194	0.0443	0.153	0.0443	0.188	0.222499	0.99018	22.336	0.721006	1.17775	26.018	0.222499	0.99018	19.252	0.721006	1.17775	22.419
0.0444	0.157	0.0444	0.195	0.0444	0.154	0.0444	0.188	0.222999	0.99198	22.379	0.721506	1.17624	26.109	0.222999	0.99198	19.294	0.721506	1.17624	22.404
0.0445	0.157	0.0445	0.195	0.0445	0.154	0.0445	0.198	0.223499	0.99378	22.452	0.722006	1.17472	25.879	0.223499	0.99378	19.36	0.722006	1.17472	22.301
0.0446	0.157	0.0446	0.195	0.0446	0.155	0.0446	0.189	0.223999	0.99558	22.506	0.722506	1.17321	25.805	0.223999	0.99558	19.407	0.722506	1.17321	22.227
0.0447	0.158	0.0447	0.196	0.0447	0.155	0.0447	0.199	0.224499	0.99738	22.558	0.723006	1.17169	25.893	0.224499	0.99738	19.621	0.723006	1.17169	22.187
0.0448	0.158	0.0448	0.196	0.0448	0.155	0.0448	0.19	0.224999	0.99917	22.632	0.723506	1.17017	25.653	0.224999	0.99917	19.522	0.723506	1.17017	22.1
0.0449	0.159	0.0449	0.196	0.0449	0.156	0.0449	0.19	0.225499	1.00096	22.687	0.724006	1.16865	25.59	0.225499	1.00096	19.586	0.724006	1.16865	22.059
0.045	0.159	0.045	0.197	0.045	0.156	0.045	0.2	0.225999	1.00275	22.761	0.724506	1.16712	25.515	0.225999	1.00275	19.634	0.724506	1.16712	22.003
0.0451	0.16	0.0451	0.197	0.0451	0.157	0.0451	0.191	0.226499	1.00453	22.814	0.725006	1.16559	25.597	0.226499	1.00453	19.689	0.725006	1.16559	21.922
0.0452	0.16	0.0452	0.198	0.0452	0.157	0.0452	0.191	0.226999	1.00632	22.882	0.725506	1.16406	25.358	0.226999	1.00632	19.75	0.725506	1.16406	21.884
0.0453	0.16	0.0453	0.198	0.0453	0.157	0.0453	0.202	0.227499	1.0081	22.951	0.726006	1.16253	25.295	0.227499	1.0081	19.791	0.726006	1.16253	21.763
0.0454	0.161	0.0454	0.199	0.0454	0.158	0.0454	0.192	0.227999	1.00987	22.991	0.726506	1.16099	25.212	0.227999	1.00987	19.87	0.726506	1.16099	21.761
0.0455	0.161	0.0455	0.199	0.0455	0.158	0.0455	0.192	0.228499	1.01165	23.062	0.727006	1.15945	25.137	0.228499	1.01165	19.743	0.727006	1.15945	21.659
0.0456	0.162	0.0456	0.199	0.0456	0.159	0.0456	0.203	0.228999	1.01342	23.148	0.727506	1.15791	25.063	0.228999	1.01342	19.966	0.727506	1.15791	21.642
0.0457	0.162	0.0457	0.2	0.0457	0.159	0.0457	0.193	0.229499	1.01519	23.196	0.728006	1.15636	24.985	0.229499	1.01519	20.024	0.728006	1.15636	21.529
0.0458	0.163	0.0458	0.2	0.0458	0.159	0.0458	0.194	0.229999	1.01696	23.257	0.728506	1.15481	24.912	0.229999	1.01696	20.075	0.728506	1.15481	21.483
0.0459	0.163	0.0459	0.2	0.0459	0.16	0.0459	0.204	0.230499	1.01873	23.304	0.729006	1.15326	24.845	0.230499	1.01873	20.132	0.729006	1.15326	21.437
0.046	0.163	0.046	0.201	0.046	0.16	0.046	0.195	0.230999	1.02049	23.396	0.729506	1.15171	24.766	0.230999	1.02049	20.186	0.729506	1.15171	21.386
0.0461	0.164	0.0461	0.202	0.0461	0.161	0.0461	0.195	0.231499	1.02225	23.431	0.730006	1.15015	24.689	0.231499	1.02225	20.262	0.730006	1.15015	21.306
0.0462	0.164	0.0462	0.202	0.0462	0.161	0.0462	0.205	0.231999	1.02401	23.505	0.730506	1.14859	24.61	0.231999	1.02401	20.142	0.730506	1.14859	21.262
0.0463	0.165	0.0463	0.202	0.0463	0.161	0.0463	0.195	0.232499	1.02577	23.561	0.731006	1.14703	24.545	0.232499	1.02577	20.356	0.731006	1.14703	21.169
0.0464	0.165	0.0464	0.202	0.0464	0.162	0.0464	0.206	0.232999	1.02752	23.626	0.731506	1.14546	24.471	0.232999	1.02752	20.419	0.731506	1.14546	21.15
0.0465	0.165	0.0465	0.203	0.0465	0.162	0.0465	0.196	0.233499	1.02927	23.699	0.732006	1.14389	24.404	0.233499	1.02927	20.325	0.732006	1.14389	21.068
0.0466	0.166	0.0466	0.204	0.0466	0.163	0.0466	0.197	0.233999	1.03102	23.76	0.732506	1.14232	24.329	0.233999	1.03102	20.535	0.732506	1.14232	21.038
0.0467	0.166	0.0467	0.204	0.0467	0.163	0.0467	0.207	0.234499	1.03277	23.797	0.733006	1.14075	24.264	0.234499	1.03277	20.584	0.733006	1.14075	20.923
0.0468	0.167	0.0468	0.204	0.0468	0.164	0.0468	0.198	0.234999	1.03451	23.898	0.733506	1.13917	24.033	0.234999	1.03451	20.643	0.733506	1.13917	20.897
0.0469	0.167	0.0469	0.205	0.0469	0.164	0.0469	0.198	0.235499	1.03625	23.957	0.734006	1.13759	24.125	0.235499	1.03625	20.546	0.734006	1.13759	20.812
0.047	0.168	0.047	0.205	0.047	0.164	0.047	0.208	0.235999	1.03799	23.987	0.734506	1.13601	24.054	0.235999	1.03799	20.746	0.734506	1.13601	20.759
0.0471	0.168	0.0471	0.206	0.0471	0.165	0.0471	0.199	0.236499	1.03973	24.052	0.735006	1.13443	23.99	0.236499	1.03973	20.66	0.735006	1.13443	20.723
0.0472	0.168	0.0472	0.206	0.0472	0.165	0.0472	0.199	0.236999	1.04147	24.154	0.735506	1.13284	23.765	0.236999	1.04147	20.862	0.735506	1.13284	20.631
0.0473	0.169	0.0473	0.206	0.0473	0.166	0.0473	0.209	0.237499	1.0432	24.181	0.736006	1.13125	23.854	0.237499	1.0432	20.776	0.736006	1.13125	20.59
0.0474	0.169	0.0474	0.207	0.0474	0.166	0.0474	0.2	0.237999	1.04493	24.249	0.736506	1.12966	23.801	0.237999	1.04493	20.992	0.736506	1.12966	20.488
0.0475	0.17	0.0475	0.207	0.0475	0.166	0.0475	0.2	0.238499	1.04665	24.318	0.737006	1.12806	23.562	0.238499	1.04665	20.882	0.737006	1.12806	20.471
0.0476	0.17	0.0476	0.207	0.0476	0.167	0.0476	0.211	0.238999	1.04838	24.382	0.737506	1.12647	23.671	0.238999	1.04838	21.097	0.737506	1.12647	20.399
0.0477	0.171	0.0477	0.208	0.0477	0.167	0.0477	0.201	0.239499	1.0501	24.452	0.738006	1.12486	23.46	0.239499	1.0501	21.007	0.738006	1.12486	20.308
0.0478	0.171	0.0478	0.208	0.0478	0.168	0.0478	0.211	0.239999	1.05181	24.478	0.738506	1.12326	23.535	0.239999	1.05181	21.198	0.738506	1.12326	20.256
0.0479	0.172	0.0479	0.209	0.0479	0.168	0.0479	0.202	0.240499	1.05353	24.582	0.739007	1.12165	23.49	0.240499	1.05353	21.123	0.739007	1.12165	20.202
0.048	0.172	0.048	0.209	0.048	0.169	0.048	0.202	0.240999	1.05525	24.646	0.739507	1.12005	23.261	0.240999	1.05525	21.336	0.739507	1.12005	20.124
0.0481	0.172	0.0481	0.209	0.0481	0.169	0.0481	0.212	0.241499	1.05696	24.671	0.740007	1.11843	23.366	0.241499	1.05696	21.237	0.740007	1.11843	20.055
0.0482	0.173	0.0482	0.21	0.0482	0.169	0.0482	0.203	0.241999	1.05867	24.772	0.740507	1.11682	23.139	0.241999	1.05867	21.296	0.740507	1.11682	20.011
0.0483	0.173	0.0483	0.21	0.0483	0.17	0.0483	0.203	0.242499	1.06037	24.797	0.741007	1.1152	23.239	0.242499	1.06037	21.503	0.741007	1.1152	19.947
0.0484	0.174	0.0484	0.211	0.0484	0.17	0.0484	0.214	0.242999	1.06208	24.872	0.741507	1.11358	23.017	0.242999	1.06208	21.403	0.741507	1.11358	19.868
0.0485	0.174	0.0485	0.211	0.0485	0.171	0.0485	0.204	0.243499	1.06378	24.933	0.742007	1.11196	22.948	0.243499	1.06378	21.464	0.742007	1.11196	19.808
0.0486	0.175	0.0486	0.212	0.0486	0.171	0.0486	0.205	0.243999	1.06547	25	0.742507	1.11034	23.047	0.243999	1.06547	21.662	0.742507	1.11034	19.727
0.0487	0.175	0.0487	0.212	0.0487	0.172	0.0487	0.215	0.244499	1.06717	25.064	0.743007	1.10871	22.823	0.244499	1.06717	21.58	0.743007	1.10871	19.679
0.0488	0.176	0.0488	0.212	0.0488	0.172	0.0488	0.206	0.244999	1.06886	25.141	0.743507	1.10708	22.907	0.244999	1.06886	21.624	0.743507	1.10708	19.6
0.0489	0.176	0.0489	0.213	0.0489	0.172	0.0489	0.206	0.245499	1.07055	25.205	0.744007	1.10544	22.686	0.245499	1.07055	21.685	0.744007	1.10544	19.51
0.049	0.177	0.049	0.214	0.049	0.173	0.049	0.216	0.245999	1.07224	25.276	0.744507	1.10381	22.628	0.245999	1.07224	21.747	0.744507	1.10381	19.509
0.0491	0.177	0.0491	0.214	0.0491	0.173	0.0491	0.207	0.246499	1.07393	25.302	0.745007	1.10217	22.555	0.246499	1.07393	21.966	0.745007	1.10217	19.382
0.0492	0.177	0.0492	0.214	0.0492	0.174	0.0492	0.217	0.246999	1.07561	25.397	0.745507	1.10053	22.654	0.246999	1.07561	21.874	0.745507	1.10053	19.349
0.0493	0.178	0.0493	0.215	0.0493	0.174	0.0493	0.208	0.247499	1.07729	25.473	0.746007	1.09888	22.421	0.247499	1.07729	21.911	0.746007	1.09888	19.257
0.0494	0.178	0.0494	0.215	0.0494	0.175	0.0494	0.208	0.247999	1.07897	25.499	0.746507	1.09724	22.359	0.247999	1.07897	21.966	0.746507	1.09724	19.17
0.0495	0.179	0.0495	0.216	0.0495	0.175	0.0495	0.218	0.248499	1.08065	25.563	0.747007	1.09559	22.287	0.248499	1.08065	22.037	0.747007	1.09559	19.141
0.0496	0.179	0.0496	0.216	0.0496	0.175	0.0496	0.209	0.248999	1.08232	25.633	0.747507	1.09394	22.227	0.248999	1.08232	22.087	0.747507	1.09394	19.104
0.0497	0.179	0.0497	0.216	0.0497	0.176	0.0497	0.209	0.249499	1.08399	25.735	0.748007	1.09228	22.322	0.249499	1.08399	22.155	0.748007	1.09228	18.97
0.0498	0.18	0.0498	0.217	0.0498	0.176	0.0498	0.219	0.249999	1.08566	25.764	0.748507	1.09063	22.092	0.249999	1.08566	22.205	0.748507	1.09063	18.974
0.0499	0.18	0.0499	0.217	0.0499	0.177	0.0499	0.21	0.250499	1.08732	25.836	0.749007	1.08897	22.028	0.250499	1.08732	22.268	0.749007	1.08897	18.859
0.05	0.181	0.05	0.217	0.05	0.177	0.05	0.211	0.250999	1.08898	25.859	0.749507	1.0873	21.962	0.250999	1.08898	22.341	0.749507	1.0873	18.833
0.0501	0.181	0.0501	0.218	0.0501	0.178	0.0501	0.221	0.251499	1.09064	25.959	0.750007	1.08564	21.9	0.251499	1.09064	22.404	0.750007	1.08564	18.751
0.0502	0.182	0.0502	0.218	0.0502	0.178	0.0502	0.211	0.251999	1.0923	26.038	0.750507	1.08397	21.83	0.251999	1.0923	22.449	0.750507	1.08397	18.665
0.0503	0.182	0.0503	0.219	0.0503	0.178	0.0503	0.212	0.252499	1.09395	26.062	0.751007	1.0823	21.771	0.252499	1.09395	22.524	0.751007	1.0823	18.632
0.0504	0.183	0.0504	0.219	0.0504	0.179	0.0504	0.222	0.252999	1.0956	26.171	0.751507	1.08063	21.708	0.252999	1.0956	22.594	0.751507	1.08063	18.555
0.0505	0.183	0.0505	0.22	0.0505	0.179	0.0505	0.213	0.253499	1.09725	26.19	0.752007	1.07895	21.649	0.253499	1.09725	22.648	0.752007	1.07895	18.495
0.0506	0.184	0.0506	0.22	0.0506	0.18	0.0506	0.213	0.253999	1.0989	26.289	0.752507	1.07728	21.578	0.253999	1.0989	22.543	0.752507	1.07728	18.436
0.0507	0.184	0.0507	0.221	0.0507	0.18	0.0507	0.223	0.254499	1.10054	26.331	0.753007	1.0756	21.525	0.254499	1.10054	22.766	0.753007	1.0756	18.325
0.0508	0.184	0.0508	0.221	0.0508	0.181	0.0508	0.214	0.254999	1.10218	26.4	0.753507	1.07391	21.457	0.254999	1.10218	22.836	0.753507	1.07391	18.302
0.0509	0.185	0.0509	0.222	0.0509	0.181	0.0509	0.224	0.255498	1.10382	26.458	0.754007	1.07223	21.395	0.255498	1.10382	22.897	0.754007	1.07223	18.216
0.051	0.185	0.051	0.222	0.051	0.182	0.051	0.215	0.255998	1.10546	26.532	0.754507	1.07054	21.176	0.255998	1.10546	22.952	0.754507	1.07054	18.167
0.0511	0.186	0.0511	0.223	0.0511	0.182	0.0511	0.215	0.256498	1.10709	26.599	0.755007	1.06885	21.257	0.256498	1.10709	22.853	0.755007	1.06885	18.086
0.0512	0.186	0.0512	0.223	0.0512	0.182	0.0512	0.225	0.256998	1.10872	26.671	0.755507	1.06715	21.207	0.256998	1.10872	23.078	0.755507	1.06715	18.059
0.0513	0.187	0.0513	0.223	0.0513	0.183	0.0513	0.216	0.257498	1.11035	26.747	0.756007	1.06546	21.135	0.257498	1.11035	23.127	0.756007	1.06546	17.945
0.0514	0.187	0.0514	0.224	0.0514	0.183	0.0514	0.216	0.257998	1.11197	26.765	0.756507	1.06376	21.079	0.257998	1.11197	23.055	0.756507	1.06376	17.886
0.0515	0.188	0.0515	0.224	0.0515	0.184	0.0515	0.226	0.258498	1.1136	26.888	0.757007	1.06206	20.855	0.258498	1.1136	23.267	0.757007	1.06206	17.83
0.0516	0.188	0.0516	0.225	0.0516	0.184	0.0516	0.217	0.258998	1.11522	26.912	0.757507	1.06035	20.943	0.258998	1.11522	23.314	0.757507	1.06035	17.762
0.0517	0.189	0.0517	0.225	0.0517	0.185	0.0517	0.218	0.259498	1.11683	26.975	0.758007	1.05865	20.879	0.259498	1.11683	23.24	0.758007	1.05865	17.712
0.0518	0.189	0.0518	0.225	0.0518	0.185	0.0518	0.228	0.259998	1.11845	27.079	0.758507	1.05694	20.807	0.259998	1.11845	23.454	0.758507	1.05694	17.614
0.0519	0.19	0.0519	0.226	0.0519	0.186	0.0519	0.219	0.260498	1.12006	27.113	0.759007	1.05523	20.595	0.260498	1.12006	23.372	0.759007	1.05523	17.579
0.052	0.19	0.052	0.226	0.052	0.186	0.052	0.219	0.260998	1.12167	27.174	0.759507	1.05351	20.678	0.260998	1.12167	23.574	0.759507	1.05351	17.537
0.0521	0.19	0.0521	0.227	0.0521	0.186	0.0521	0.229	0.261498	1.12327	27.25	0.760008	1.0518	20.605	0.261498	1.12327	23.494	0.760008	1.0518	17.429
0.0522	0.191	0.0522	0.228	0.0522	0.187	0.0522	0.22	0.261998	1.12488	27.323	0.760508	1.05008	20.387	0.261998	1.12488	23.698	0.760508	1.05008	17.369
0.0523	0.191	0.0523	0.228	0.0523	0.187	0.0523	0.23	0.262498	1.12648	27.393	0.761008	1.04836	20.476	0.262498	1.12648	23.607	0.761008	1.04836	17.346
0.0524	0.192	0.0524	0.228	0.0524	0.188	0.0524	0.221	0.262998	1.12808	27.423	0.761508	1.04663	20.257	0.262998	1.12808	23.824	0.761508	1.04663	17.262
0.0525	0.192	0.0525	0.229	0.0525	0.188	0.0525	0.221	0.263498	1.12967	27.52	0.762008	1.04491	20.342	0.263498	1.12967	23.731	0.762008	1.04491	17.181
0.0526	0.193	0.0526	0.229	0.0526	0.189	0.0526	0.231	0.263998	1.13126	27.571	0.762508	1.04318	20.127	0.263998	1.13126	23.786	0.762508	1.04318	17.14
0.0527	0.193	0.0527	0.229	0.0527	0.189	0.0527	0.222	0.264498	1.13285	27.655	0.763008	1.04145	20.201	0.264498	1.13285	24.003	0.763008	1.04145	17.061
0.0528	0.194	0.0528	0.23	0.0528	0.19	0.0528	0.223	0.264998	1.13444	27.69	0.763508	1.03971	19.99	0.264998	1.13444	23.929	0.763508	1.03971	17.034
0.0529	0.194	0.0529	0.23	0.0529	0.19	0.0529	0.232	0.265498	1.13603	27.799	0.764008	1.03798	20.072	0.265498	1.13603	23.998	0.764008	1.03798	16.947
0.053	0.195	0.053	0.231	0.053	0.191	0.053	0.223	0.265998	1.13761	27.828	0.764508	1.03624	19.85	0.265998	1.13761	24.196	0.764508	1.03624	16.909
0.0531	0.195	0.0531	0.231	0.0531	0.191	0.0531	0.224	0.266498	1.13919	27.896	0.765008	1.03449	19.935	0.266498	1.13919	24.095	0.765008	1.03449	16.786
0.0532	0.196	0.0532	0.232	0.0532	0.191	0.0532	0.234	0.266998	1.14076	27.947	0.765508	1.03275	19.715	0.266998	1.14076	24.173	0.765508	1.03275	16.782
0.0533	0.196	0.0533	0.232	0.0533	0.192	0.0533	0.225	0.267498	1.14234	28.038	0.766008	1.031	19.645	0.267498	1.14234	24.219	0.766008	1.031	16.678
0.0534	0.197	0.0534	0.232	0.0534	0.192	0.0534	0.225	0.267998	1.14391	28.047	0.766508	1.02925	19.727	0.267998	1.14391	24.438	0.766508	1.02925	16.669
0.0535	0.197	0.0535	0.233	0.0535	0.193	0.0535	0.235	0.268498	1.14547	28.164	0.767008	1.0275	19.504	0.268498	1.14547	24.345	0.767008	1.0275	16.554
0.0536	0.198	0.0536	0.234	0.0536	0.193	0.0536	0.226	0.268998	1.14704	28.228	0.767508	1.02575	19.435	0.268998	1.14704	24.401	0.767508	1.02575	16.503
0.0537	0.198	0.0537	0.234	0.0537	0.194	0.0537	0.236	0.269498	1.1486	28.253	0.768008	1.02399	19.527	0.269498	1.1486	24.46	0.768008	1.02399	16.459
0.0538	0.199	0.0538	0.235	0.0538	0.194	0.0538	0.227	0.269998	1.15016	28.364	0.768508	1.02223	19.303	0.269998	1.15016	24.525	0.768508	1.02223	16.364
0.0539	0.199	0.0539	0.235	0.0539	0.195	0.0539	0.227	0.270498	1.15172	28.399	0.769008	1.02047	19.23	0.270498	1.15172	24.586	0.769008	1.02047	16.324
0.054	0.199	0.054	0.236	0.054	0.195	0.054	0.237	0.270998	1.15327	28.464	0.769508	1.01871	19.163	0.270998	1.15327	24.637	0.769508	1.01871	16.266
0.0541	0.2	0.0541	0.236	0.0541	0.196	0.0541	0.228	0.271498	1.15482	28.523	0.770008	1.01694	19.243	0.271498	1.15482	24.702	0.770008	1.01694	16.204
0.0542	0.2	0.0542	0.236	0.0542	0.196	0.0542	0.229	0.271998	1.15637	28.598	0.770508	1.01517	19.028	0.271998	1.15637	24.752	0.770508	1.01517	16.156
0.0543	0.201	0.0543	0.237	0.0543	0.196	0.0543	0.239	0.272498	1.15792	28.665	0.771008	1.0134	18.945	0.272498	1.15792	24.818	0.771008	1.0134	16.064
0.0544	0.201	0.0544	0.238	0.0544	0.197	0.0544	0.229	0.272998	1.15946	28.73	0.771508	1.01163	18.867	0.272998	1.15946	24.88	0.771508	1.01163	16.015
0.0545	0.202	0.0545	0.238	0.0545	0.197	0.0545	0.23	0.273498	1.161	28.803	0.772008	1.00985	18.797	0.273498	1.161	24.937	0.772008	1.00985	15.962
0.0546	0.202	0.0546	0.239	0.0546	0.198	0.0546	0.24	0.273998	1.16254	28.871	0.772508	1.00807	18.728	0.273998	1.16254	24.992	0.772508	1.00807	15.885
0.0547	0.203	0.0547	0.239	0.0547	0.198	0.0547	0.231	0.274498	1.16407	28.892	0.773008	1.00629	18.659	0.274498	1.16407	25.061	0.773008	1.00629	15.845
0.0548	0.203	0.0548	0.239	0.0548	0.199	0.0548	0.231	0.274998	1.1656	28.993	0.773508	1.00451	18.583	0.274998	1.1656	25.126	0.773508	1.00451	15.747
0.0549	0.204	0.0549	0.24	0.0549	0.199	0.0549	0.241	0.275498	1.16713	29.04	0.774008	1.00272	18.517	0.275498	1.16713	25.184	0.774008	1.00272	15.707
0.055	0.204	0.055	0.24	0.055	0.2	0.055	0.232	0.275998	1.16866	29.101	0.774508	1.00094	18.434	0.275998	1.16866	25.248	0.774508	1.00094	15.629
0.0551	0.205	0.0551	0.241	0.0551	0.2	0.0551	0.232	0.276498	1.17018	29.203	0.775008	0.99914	18.369	0.276498	1.17018	25.139	0.775008	0.99914	15.568
0.0552	0.205	0.0552	0.241	0.0552	0.201	0.0552	0.243	0.276998	1.1717	29.231	0.775508	0.99735	18.301	0.276998	1.1717	25.363	0.775508	0.99735	15.483
0.0553	0.206	0.0553	0.242	0.0553	0.201	0.0553	0.234	0.277498	1.17322	29.301	0.776008	0.99556	18.223	0.277498	1.17322	25.426	0.776008	0.99556	15.44
0.0554	0.206	0.0554	0.242	0.0554	0.202	0.0554	0.244	0.277998	1.17473	29.354	0.776508	0.99376	18.154	0.277998	1.17473	25.486	0.776508	0.99376	15.394
0.0555	0.207	0.0555	0.242	0.0555	0.202	0.0555	0.234	0.278498	1.17625	29.428	0.777008	0.99196	18.07	0.278498	1.17625	25.392	0.777008	0.99196	15.291
0.0556	0.207	0.0556	0.243	0.0556	0.203	0.0556	0.235	0.278998	1.17775	29.456	0.777508	0.99016	18.002	0.278998	1.17775	25.622	0.777508	0.99016	15.233
0.0557	0.208	0.0557	0.244	0.0557	0.203	0.0557	0.245	0.279498	1.17926	29.549	0.778008	0.98835	17.94	0.279498	1.17926	25.667	0.778008	0.98835	15.173
0.0558	0.208	0.0558	0.244	0.0558	0.204	0.0558	0.236	0.279998	1.18076	29.591	0.778508	0.98654	17.856	0.279998	1.18076	25.58	0.778508	0.98654	15.109
0.0559	0.209	0.0559	0.244	0.0559	0.204	0.0559	0.236	0.280498	1.18226	29.682	0.779008	0.98473	17.787	0.280498	1.18226	25.804	0.779008	0.98473	15.063
0.056	0.209	0.056	0.245	0.056	0.204	0.056	0.246	0.280998	1.18376	29.715	0.779508	0.98292	17.718	0.280998	1.18376	25.867	0.779508	0.98292	14.971
0.0561	0.21	0.0561	0.246	0.0561	0.205	0.0561	0.237	0.281498	1.18526	29.783	0.780008	0.98111	17.49	0.281498	1.18526	25.768	0.780008	0.98111	14.921
0.0562	0.21	0.0562	0.245	0.0562	0.205	0.0562	0.237	0.281998	1.18675	29.888	0.780508	0.97929	17.566	0.281998	1.18675	25.994	0.780508	0.97929	14.851
0.0563	0.211	0.0563	0.246	0.0563	0.206	0.0563	0.248	0.282498	1.18824	29.904	0.781008	0.97747	17.507	0.282498	1.18824	25.904	0.781008	0.97747	14.789
0.0564	0.211	0.0564	0.247	0.0564	0.206	0.0564	0.238	0.282998	1.18972	29.973	0.781509	0.97565	17.441	0.282998	1.18972	26.129	0.781509	0.97565	14.73
0.0565	0.211	0.0565	0.247	0.0565	0.207	0.0565	0.239	0.283498	1.19121	30.005	0.782009	0.97383	17.211	0.283498	1.19121	26.023	0.782009	0.97383	14.674
0.0566	0.212	0.0566	0.248	0.0566	0.207	0.0566	0.249	0.283998	1.19269	30.111	0.782509	0.972	17.3	0.283998	1.19269	26.239	0.782509	0.972	14.601
0.0567	0.213	0.0567	0.248	0.0567	0.208	0.0567	0.24	0.284498	1.19416	30.177	0.783009	0.97017	17.24	0.284498	1.19416	26.144	0.783009	0.97017	14.555
0.0568	0.213	0.0568	0.248	0.0568	0.208	0.0568	0.25	0.284998	1.19564	30.241	0.783509	0.96834	17.018	0.284998	1.19564	26.196	0.783509	0.96834	14.497
0.0569	0.214	0.0569	0.249	0.0569	0.209	0.0569	0.241	0.285498	1.19711	30.256	0.784009	0.96651	17.106	0.285498	1.19711	26.42	0.784009	0.96651	14.416
0.057	0.214	0.057	0.25	0.057	0.209	0.057	0.241	0.285998	1.19858	30.33	0.784509	0.96467	17.043	0.285998	1.19858	26.328	0.784509	0.96467	14.362
0.0571	0.214	0.0571	0.25	0.0571	0.21	0.0571	0.251	0.286498	1.20005	30.427	0.785009	0.96284	16.817	0.286498	1.20005	26.394	0.785009	0.96284	14.317
0.0572	0.215	0.0572	0.251	0.0572	0.21	0.0572	0.242	0.286998	1.20151	30.462	0.785509	0.96099	16.915	0.286998	1.20151	26.607	0.785509	0.96099	14.246
0.0573	0.216	0.0573	0.251	0.0573	0.211	0.0573	0.243	0.287498	1.20297	30.519	0.786009	0.95915	16.695	0.287498	1.20297	26.509	0.786009	0.95915	14.178
0.0574	0.216	0.0574	0.252	0.0574	0.211	0.0574	0.253	0.287998	1.20443	30.597	0.786509	0.95731	16.786	0.287998	1.20443	26.575	0.786509	0.95731	14.125
0.0575	0.216	0.0575	0.252	0.0575	0.212	0.0575	0.244	0.288498	1.20588	30.655	0.787009	0.95546	16.573	0.288498	1.20588	26.635	0.787009	0.95546	14.047
0.0576	0.217	0.0576	0.253	0.0576	0.212	0.0576	0.244	0.288998	1.20733	30.716	0.787509	0.95361	16.653	0.288998	1.20733	26.853	0.787509	0.95361	14.005
0.0577	0.218	0.0577	0.253	0.0577	0.213	0.0577	0.254	0.289498	1.20878	30.752	0.788009	0.95176	16.445	0.289498	1.20878	26.75	0.788009	0.95176	13.938
0.0578	0.218	0.0578	0.253	0.0578	0.213	0.0578	0.245	0.289998	1.21023	30.853	0.788509	0.94991	16.532	0.289998	1.21023	26.829	0.788509	0.94991	13.849
0.0579	0.219	0.0579	0.254	0.0579	0.214	0.0579	0.246	0.290498	1.21167	30.871	0.789009	0.94805	16.319	0.290498	1.21167	26.87	0.789009	0.94805	13.815
0.058	0.219	0.058	0.255	0.058	0.214	0.058	0.256	0.290998	1.21311	30.988	0.789509	0.94619	16.404	0.290998	1.21311	26.928	0.789509	0.94619	13.755
0.0581	0.219	0.0581	0.255	0.0581	0.215	0.0581	0.246	0.291498	1.21455	31.003	0.790009	0.94433	16.195	0.291498	1.21455	27.015	0.790009	0.94433	13.689
0.0582	0.22	0.0582	0.256	0.0582	0.215	0.0582	0.247	0.291998	1.21598	31.073	0.790509	0.94247	16.281	0.291998	1.21598	27.069	0.790509	0.94247	13.619
0.0583	0.221	0.0583	0.256	0.0583	0.216	0.0583	0.257	0.292498	1.21741	31.134	0.791009	0.9406	16.072	0.292498	1.21741	27.131	0.791009	0.9406	13.554
0.0584	0.221	0.0584	0.256	0.0584	0.216	0.0584	0.248	0.292998	1.21884	31.236	0.791509	0.93873	15.991	0.292998	1.21884	27.171	0.791509	0.93873	13.495
0.0585	0.222	0.0585	0.257	0.0585	0.216	0.0585	0.258	0.293498	1.22026	31.218	0.792009	0.93686	16.095	0.293498	1.22026	27.245	0.792009	0.93686	13.43
0.0586	0.222	0.0586	0.258	0.0586	0.217	0.0586	0.249	0.293998	1.22168	31.311	0.792509	0.93499	15.872	0.293998	1.22168	27.299	0.792509	0.93499	13.38
0.0587	0.222	0.0587	0.257	0.0587	0.217	0.0587	0.249	0.294498	1.2231	31.393	0.793009	0.93312	15.803	0.294498	1.2231	27.379	0.793009	0.93312	13.304
0.0588	0.223	0.0588	0.259	0.0588	0.218	0.0588	0.259	0.294998	1.22452	31.434	0.793509	0.93124	15.904	0.294998	1.22452	27.427	0.793509	0.93124	13.24
0.0589	0.224	0.0589	0.259	0.0589	0.218	0.0589	0.25	0.295498	1.22593	31.465	0.794009	0.92936	15.684	0.295498	1.22593	27.481	0.794009	0.92936	13.204
0.059	0.224	0.059	0.259	0.059	0.219	0.059	0.25	0.295998	1.22734	31.557	0.794509	0.92748	15.625	0.295998	1.22734	27.548	0.794509	0.92748	13.1
0.0591	0.225	0.0591	0.26	0.0591	0.219	0.0591	0.261	0.296498	1.22875	31.583	0.795009	0.9256	15.55	0.296498	1.22875	27.601	0.795009	0.9256	13.068
0.0592	0.225	0.0592	0.261	0.0592	0.22	0.0592	0.252	0.296998	1.23016	31.657	0.795509	0.92371	15.49	0.296998	1.23016	27.672	0.795509	0.92371	12.995
0.0593	0.226	0.0593	0.261	0.0593	0.22	0.0593	0.252	0.297498	1.23156	31.703	0.796009	0.92183	15.586	0.297498	1.23156	27.571	0.796009	0.92183	12.929
0.0594	0.226	0.0594	0.261	0.0594	0.221	0.0594	0.262	0.297998	1.23296	31.772	0.796509	0.91993	15.366	0.297998	1.23296	27.796	0.796509	0.91993	12.892
0.0595	0.227	0.0595	0.262	0.0595	0.221	0.0595	0.253	0.298498	1.23435	31.827	0.797009	0.91804	15.302	0.298498	1.23435	27.839	0.797009	0.91804	12.807
0.0596	0.227	0.0596	0.262	0.0596	0.222	0.0596	0.253	0.298998	1.23574	31.9	0.797509	0.91615	15.232	0.298998	1.23574	27.765	0.797509	0.91615	12.757
0.0597	0.228	0.0597	0.262	0.0597	0.222	0.0597	0.264	0.299498	1.23713	31.967	0.798009	0.91425	15.169	0.299498	1.23713	27.967	0.798009	0.91425	12.69
0.0598	0.228	0.0598	0.264	0.0598	0.223	0.0598	0.254	0.299998	1.23852	31.986	0.798509	0.91235	15.103	0.299998	1.23852	28.029	0.798509	0.91235	12.616
0.0599	0.229	0.0599	0.264	0.0599	0.223	0.0599	0.265	0.300498	1.2399	32.084	0.799009	0.91045	15.045	0.300498	1.2399	27.945	0.799009	0.91045	12.583
0.06	0.229	0.06	0.264	0.06	0.224	0.06	0.255	0.300998	1.24128	32.118	0.799509	0.90855	14.982	0.300998	1.24128	28.153	0.799509	0.90855	12.493
0.0601	0.23	0.0601	0.265	0.0601	0.224	0.0601	0.256	0.301498	1.24266	32.217	0.800009	0.90665	14.914	0.301498	1.24266	28.21	0.800009	0.90665	12.463
0.0602	0.23	0.0602	0.265	0.0602	0.225	0.0602	0.266	0.301998	1.24404	32.247	0.800509	0.90474	14.857	0.301998	1.24404	28.127	0.800509	0.90474	12.397
0.0603	0.231	0.0603	0.265	0.0603	0.225	0.0603	0.257	0.302498	1.24541	32.315	0.801009	0.90283	14.777	0.302498	1.24541	28.347	0.801009	0.90283	12.326
0.0604	0.231	0.0604	0.266	0.0604	0.226	0.0604	0.257	0.302998	1.24678	32.378	0.801509	0.90092	14.718	0.302998	1.24678	28.239	0.801509	0.90092	12.267
0.0605	0.232	0.0605	0.267	0.0605	0.226	0.0605	0.267	0.303498	1.24814	32.443	0.802009	0.899	14.664	0.303498	1.24814	28.454	0.802009	0.899	12.194
0.0606	0.232	0.0606	0.267	0.0606	0.227	0.0606	0.258	0.303998	1.2495	32.51	0.802509	0.89709	14.592	0.303998	1.2495	28.37	0.802509	0.89709	12.162
0.0607	0.233	0.0607	0.268	0.0607	0.227	0.0607	0.259	0.304498	1.25086	32.521	0.80301	0.89517	14.542	0.304498	1.25086	28.582	0.80301	0.89517	12.077
0.0608	0.234	0.0608	0.268	0.0608	0.228	0.0608	0.269	0.304998	1.25222	32.628	0.80351	0.89325	14.471	0.304998	1.25222	28.5	0.80351	0.89325	12.041
0.0609	0.234	0.0609	0.269	0.0609	0.228	0.0609	0.26	0.305498	1.25357	32.664	0.80401	0.89133	14.417	0.305498	1.25357	28.548	0.80401	0.89133	11.974
0.061	0.234	0.061	0.269	0.061	0.229	0.061	0.26	0.305998	1.25492	32.75	0.80451	0.8894	14.354	0.305998	1.25492	28.77	0.80451	0.8894	11.915
0.0611	0.235	0.0611	0.27	0.0611	0.229	0.0611	0.27	0.306498	1.25627	32.782	0.80501	0.88747	14.291	0.306498	1.25627	28.677	0.80501	0.88747	11.851
0.0612	0.236	0.0612	0.27	0.0612	0.23	0.0612	0.261	0.306998	1.25761	32.835	0.80551	0.88555	14.234	0.306998	1.25761	28.739	0.80551	0.88555	11.778
0.0613	0.236	0.0613	0.271	0.0613	0.23	0.0613	0.271	0.307498	1.25895	32.909	0.80601	0.88361	14.018	0.307498	1.25895	28.966	0.80601	0.88361	11.744
0.0614	0.237	0.0614	0.272	0.0614	0.231	0.0614	0.262	0.307998	1.26029	32.958	0.80651	0.88168	14.109	0.307998	1.26029	28.857	0.80651	0.88168	11.671
0.0615	0.237	0.0615	0.272	0.0615	0.231	0.0615	0.263	0.308498	1.26163	33.041	0.80701	0.87975	14.052	0.308498	1.26163	28.93	0.80701	0.87975	11.63
0.0616	0.237	0.0616	0.272	0.0616	0.232	0.0616	0.273	0.308998	1.26296	33.091	0.80751	0.87781	13.994	0.308998	1.26296	28.996	0.80751	0.87781	11.558
0.0617	0.238	0.0617	0.273	0.0617	0.232	0.0617	0.264	0.309498	1.26429	33.155	0.80801	0.87587	13.935	0.309498	1.26429	29.051	0.80801	0.87587	11.501
0.0618	0.239	0.0618	0.274	0.0618	0.233	0.0618	0.264	0.309998	1.26561	33.174	0.80851	0.87393	13.715	0.309998	1.26561	29.264	0.80851	0.87393	11.454
0.0619	0.239	0.0619	0.274	0.0619	0.233	0.0619	0.274	0.310498	1.26694	33.279	0.80901	0.87198	13.813	0.310498	1.26694	29.173	0.80901	0.87198	11.366
0.062	0.24	0.062	0.275	0.062	0.234	0.062	0.265	0.310998	1.26826	33.311	0.80951	0.87004	13.758	0.310998	1.26826	29.239	0.80951	0.87004	11.34
0.0621	0.24	0.0621	0.275	0.0621	0.234	0.0621	0.266	0.311498	1.26957	33.404	0.81001	0.86809	13.535	0.311498	1.26957	29.3	0.81001	0.86809	11.267
0.0622	0.241	0.0622	0.275	0.0622	0.235	0.0622	0.276	0.311998	1.27089	33.419	0.81051	0.86614	13.63	0.311998	1.27089	29.349	0.81051	0.86614	11.202
0.0623	0.242	0.0623	0.276	0.0623	0.235	0.0623	0.266	0.312498	1.2722	33.49	0.81101	0.86419	13.571	0.312498	1.2722	29.419	0.81101	0.86419	11.176
0.0624	0.242	0.0624	0.277	0.0624	0.236	0.0624	0.267	0.312998	1.27351	33.556	0.81151	0.86223	13.356	0.312998	1.27351	29.479	0.81151	0.86223	11.094
0.0625	0.243	0.0625	0.277	0.0625	0.237	0.0625	0.277	0.313498	1.27481	33.61	0.81201	0.86028	13.453	0.313498	1.27481	29.523	0.81201	0.86028	11.041
0.0626	0.243	0.0626	0.277	0.0626	0.237	0.0626	0.268	0.313998	1.27611	33.687	0.81251	0.85832	13.394	0.313998	1.27611	29.578	0.81251	0.85832	10.97
0.0627	0.244	0.0627	0.278	0.0627	0.238	0.0627	0.269	0.314498	1.27741	33.714	0.81301	0.85636	13.175	0.314498	1.27741	29.645	0.81301	0.85636	10.936
0.0628	0.244	0.0628	0.279	0.0628	0.238	0.0628	0.279	0.314998	1.27871	33.8	0.81351	0.8544	13.266	0.314998	1.27871	29.694	0.81351	0.8544	10.861
0.0629	0.244	0.0629	0.279	0.0629	0.239	0.0629	0.27	0.315498	1.28	33.842	0.81401	0.85243	13.054	0.315498	1.28	29.755	0.81401	0.85243	10.814
0.063	0.245	0.063	0.28	0.063	0.239	0.063	0.28	0.315998	1.28129	33.929	0.81451	0.85047	13.142	0.315998	1.28129	29.66	0.81451	0.85047	10.755
0.0631	0.246	0.0631	0.28	0.0631	0.24	0.0631	0.271	0.316498	1.28257	33.956	0.81501	0.8485	12.932	0.316498	1.28257	29.867	0.81501	0.8485	10.684
0.0632	0.246	0.0632	0.28	0.0632	0.24	0.0632	0.271	0.316998	1.28385	34.018	0.81551	0.84653	13.029	0.316998	1.28385	29.929	0.81551	0.84653	10.648
0.0633	0.247	0.0633	0.281	0.0633	0.241	0.0633	0.281	0.317498	1.28513	34.073	0.81601	0.84455	12.807	0.317498	1.28513	29.981	0.81601	0.84455	10.556
0.0634	0.247	0.0634	0.282	0.0634	0.241	0.0634	0.272	0.317998	1.28641	34.139	0.81651	0.84258	12.906	0.317998	1.28641	29.873	0.81651	0.84258	10.532
0.0635	0.248	0.0635	0.282	0.0635	0.242	0.0635	0.273	0.318498	1.28768	34.202	0.81701	0.8406	12.687	0.318498	1.28768	30.087	0.81701	0.8406	10.482
0.0636	0.248	0.0636	0.283	0.0636	0.242	0.0636	0.283	0.318998	1.28895	34.257	0.81751	0.83862	12.631	0.318998	1.28895	30.149	0.81751	0.83862	10.396
0.0637	0.249	0.0637	0.283	0.0637	0.243	0.0637	0.274	0.319498	1.29022	34.295	0.81801	0.83664	12.72	0.319498	1.29022	30.206	0.81801	0.83664	10.348
0.0638	0.249	0.0638	0.283	0.0638	0.243	0.0638	0.274	0.319998	1.29149	34.376	0.81851	0.83466	12.503	0.319998	1.29149	30.094	0.81851	0.83466	10.3
0.0639	0.25	0.0639	0.285	0.0639	0.244	0.0639	0.284	0.320498	1.29275	34.394	0.81901	0.83268	12.6	0.320498	1.29275	30.307	0.81901	0.83268	10.235
0.064	0.251	0.064	0.285	0.064	0.244	0.064	0.275	0.320998	1.294	34.458	0.81951	0.83069	12.385	0.320998	1.294	30.224	0.81951	0.83069	10.194
0.0641	0.251	0.0641	0.285	0.0641	0.245	0.0641	0.276	0.321498	1.29526	34.566	0.82001	0.8287	12.318	0.321498	1.29526	30.418	0.82001	0.8287	10.133
0.0642	0.252	0.0642	0.286	0.0642	0.245	0.0642	0.286	0.321998	1.29651	34.572	0.82051	0.82671	12.419	0.321998	1.29651	30.33	0.82051	0.82671	10.061
0.0643	0.252	0.0643	0.287	0.0643	0.246	0.0643	0.277	0.322498	1.29776	34.639	0.82101	0.82472	12.201	0.322498	1.29776	30.542	0.82101	0.82472	10.027
0.0644	0.253	0.0644	0.287	0.0644	0.246	0.0644	0.287	0.322998	1.299	34.701	0.82151	0.82272	12.134	0.322998	1.299	30.437	0.82151	0.82272	9.953
0.0645	0.253	0.0645	0.287	0.0645	0.247	0.0645	0.278	0.323498	1.30025	34.712	0.82201	0.82073	12.23	0.323498	1.30025	30.668	0.82201	0.82073	9.899
0.0646	0.254	0.0646	0.288	0.0646	0.247	0.0646	0.278	0.323998	1.30149	34.825	0.82251	0.81873	12.018	0.323998	1.30149	30.542	0.82251	0.81873	9.846
0.0647	0.254	0.0647	0.289	0.0647	0.248	0.0647	0.288	0.324498	1.30272	34.872	0.82301	0.81673	11.957	0.324498	1.30272	30.769	0.82301	0.81673	9.79
0.0648	0.255	0.0648	0.289	0.0648	0.248	0.0648	0.279	0.324998	1.30395	34.887	0.82351	0.81473	11.894	0.324998	1.30395	30.674	0.82351	0.81473	9.74
0.0649	0.255	0.0649	0.29	0.0649	0.249	0.0649	0.28	0.325498	1.30518	34.944	0.82401	0.81272	11.837	0.325498	1.30518	30.736	0.82401	0.81272	9.662
0.065	0.256	0.065	0.291	0.065	0.249	0.065	0.29	0.325998	1.30641	35.042	0.824511	0.81072	11.933	0.325998	1.30641	30.935	0.824511	0.81072	9.634
0.0651	0.256	0.0651	0.29	0.0651	0.25	0.0651	0.281	0.326498	1.30763	35.063	0.825011	0.80871	11.72	0.326498	1.30763	30.842	0.825011	0.80871	9.558
0.0652	0.257	0.0652	0.291	0.0652	0.251	0.0652	0.281	0.326998	1.30885	35.123	0.825511	0.8067	11.652	0.326998	1.30885	30.898	0.825511	0.8067	9.526
0.0653	0.258	0.0653	0.292	0.0653	0.251	0.0653	0.291	0.327498	1.31007	35.184	0.826011	0.80469	11.591	0.327498	1.31007	30.967	0.826011	0.80469	9.452
0.0654	0.258	0.0654	0.292	0.0654	0.252	0.0654	0.282	0.327998	1.31128	35.236	0.826511	0.80267	11.534	0.327998	1.31128	31.166	0.826511	0.80267	9.405
0.0655	0.259	0.0655	0.293	0.0655	0.252	0.0655	0.283	0.328498	1.31249	35.262	0.827011	0.80066	11.471	0.328498	1.31249	31.084	0.827011	0.80066	9.321
0.0656	0.259	0.0656	0.294	0.0656	0.253	0.0656	0.293	0.328998	1.3137	35.364	0.827511	0.79864	11.409	0.328998	1.3137	31.131	0.827511	0.79864	9.301
0.0657	0.259	0.0657	0.293	0.0657	0.253	0.0657	0.284	0.329498	1.31491	35.414	0.828011	0.79662	11.352	0.329498	1.31491	31.185	0.828011	0.79662	9.241
0.0658	0.26	0.0658	0.295	0.0658	0.254	0.0658	0.294	0.329998	1.31611	35.441	0.828511	0.7946	11.443	0.329998	1.31611	31.236	0.828511	0.7946	9.171
0.0659	0.261	0.0659	0.295	0.0659	0.254	0.0659	0.285	0.330498	1.3173	35.498	0.829011	0.79257	11.232	0.330498	1.3173	31.3	0.829011	0.79257	9.137
0.066	0.262	0.066	0.296	0.066	0.255	0.066	0.285	0.330998	1.3185	35.554	0.829511	0.79055	11.167	0.330998	1.3185	31.35	0.829511	0.79055	9.071
0.0661	0.262	0.0661	0.296	0.0661	0.255	0.0661	0.296	0.331498	1.31969	35.619	0.830011	0.78852	11.109	0.331498	1.31969	31.402	0.830011	0.78852	9.013
0.0662	0.263	0.0662	0.297	0.0662	0.256	0.0662	0.286	0.331998	1.32088	35.677	0.830511	0.78649	11.043	0.331998	1.32088	31.456	0.830511	0.78649	8.958
0.0663	0.263	0.0663	0.297	0.0663	0.256	0.0663	0.287	0.332498	1.32206	35.729	0.831011	0.78446	10.987	0.332498	1.32206	31.501	0.831011	0.78446	8.909
0.0664	0.263	0.0664	0.297	0.0664	0.257	0.0664	0.297	0.332998	1.32325	35.797	0.831511	0.78243	10.927	0.332998	1.32325	31.559	0.831511	0.78243	8.841
0.0665	0.264	0.0665	0.298	0.0665	0.257	0.0665	0.288	0.333497	1.32442	35.864	0.832011	0.78039	10.705	0.333497	1.32442	31.606	0.832011	0.78039	8.803
0.0666	0.265	0.0666	0.299	0.0666	0.258	0.0666	0.288	0.333997	1.3256	35.88	0.832511	0.77836	10.797	0.333997	1.3256	31.665	0.832511	0.77836	8.732
0.0667	0.265	0.0667	0.299	0.0667	0.259	0.0667	0.299	0.334497	1.32677	35.983	0.833011	0.77632	10.739	0.334497	1.32677	31.709	0.833011	0.77632	8.701
0.0668	0.266	0.0668	0.3	0.0668	0.259	0.0668	0.29	0.334997	1.32794	35.999	0.833511	0.77428	10.677	0.334997	1.32794	31.769	0.833511	0.77428	8.625
0.0669	0.266	0.0669	0.301	0.0669	0.26	0.0669	0.29	0.335497	1.32911	36.062	0.834011	0.77224	10.621	0.335497	1.32911	31.82	0.834011	0.77224	8.583
0.067	0.267	0.067	0.301	0.067	0.26	0.067	0.3	0.335997	1.33027	36.126	0.834511	0.77019	10.554	0.335997	1.33027	31.71	0.834511	0.77019	8.523
0.0671	0.268	0.0671	0.302	0.0671	0.261	0.0671	0.291	0.336497	1.33143	36.178	0.835011	0.76815	10.496	0.336497	1.33143	31.909	0.835011	0.76815	8.473
0.0672	0.268	0.0672	0.302	0.0672	0.261	0.0672	0.291	0.336997	1.33258	36.286	0.835511	0.7661	10.437	0.336997	1.33258	31.977	0.835511	0.7661	8.412
0.0673	0.268	0.0673	0.302	0.0673	0.262	0.0673	0.302	0.337497	1.33374	36.264	0.836011	0.76405	10.22	0.337497	1.33374	32.002	0.836011	0.76405	8.37
0.0674	0.269	0.0674	0.304	0.0674	0.262	0.0674	0.293	0.337997	1.33489	36.327	0.836511	0.762	10.316	0.337997	1.33489	31.903	0.836511	0.762	8.302
0.0675	0.27	0.0675	0.304	0.0675	0.263	0.0675	0.303	0.338497	1.33603	36.463	0.837011	0.75994	10.258	0.338497	1.33603	32.111	0.837011	0.75994	8.27
0.0676	0.27	0.0676	0.305	0.0676	0.263	0.0676	0.294	0.338997	1.33718	36.444	0.837511	0.75789	10.195	0.338997	1.33718	32.009	0.837511	0.75789	8.206
0.0677	0.271	0.0677	0.304	0.0677	0.264	0.0677	0.294	0.339497	1.33832	36.496	0.838011	0.75583	10.138	0.339497	1.33832	32.21	0.838011	0.75583	8.15
0.0678	0.271	0.0678	0.306	0.0678	0.264	0.0678	0.304	0.339997	1.33945	36.57	0.838511	0.75377	9.924	0.339997	1.33945	32.256	0.838511	0.75377	8.103
0.0679	0.272	0.0679	0.306	0.0679	0.265	0.0679	0.295	0.340497	1.34059	36.62	0.839011	0.75171	10.018	0.340497	1.34059	32.155	0.839011	0.75171	8.05
0.068	0.272	0.068	0.306	0.068	0.266	0.068	0.296	0.340997	1.34172	36.679	0.839511	0.74965	9.957	0.340997	1.34172	32.366	0.839511	0.74965	8.006
0.0681	0.273	0.0681	0.307	0.0681	0.266	0.0681	0.306	0.341497	1.34284	36.744	0.840011	0.74759	9.901	0.341497	1.34284	32.255	0.840011	0.74759	7.926
0.0682	0.274	0.0682	0.308	0.0682	0.267	0.0682	0.297	0.341997	1.34397	36.804	0.840511	0.74552	9.684	0.341997	1.34397	32.469	0.840511	0.74552	7.901
0.0683	0.274	0.0683	0.308	0.0683	0.267	0.0683	0.297	0.342497	1.34509	36.861	0.841011	0.74345	9.781	0.342497	1.34509	32.351	0.841011	0.74345	7.829
0.0684	0.275	0.0684	0.309	0.0684	0.268	0.0684	0.308	0.342997	1.34621	36.92	0.841511	0.74138	9.719	0.342997	1.34621	32.427	0.841511	0.74138	7.789
0.0685	0.276	0.0685	0.309	0.0685	0.268	0.0685	0.299	0.343497	1.34732	36.972	0.842011	0.73931	9.504	0.343497	1.34732	32.613	0.842011	0.73931	7.733
0.0686	0.276	0.0686	0.309	0.0686	0.269	0.0686	0.299	0.343997	1.34843	36.962	0.842511	0.73724	9.6	0.343997	1.34843	32.526	0.842511	0.73724	7.678
0.0687	0.277	0.0687	0.311	0.0687	0.269	0.0687	0.309	0.344497	1.34954	37.089	0.843011	0.73517	9.381	0.344497	1.34954	32.578	0.843011	0.73517	7.634
0.0688	0.277	0.0688	0.311	0.0688	0.27	0.0688	0.3	0.344997	1.35064	37.086	0.843511	0.73309	9.482	0.344997	1.35064	32.779	0.843511	0.73309	7.573
0.0689	0.278	0.0689	0.311	0.0689	0.27	0.0689	0.31	0.345497	1.35174	37.199	0.844011	0.73101	9.424	0.345497	1.35174	32.693	0.844011	0.73101	7.534
0.069	0.278	0.069	0.312	0.069	0.271	0.069	0.301	0.345997	1.35284	37.197	0.844511	0.72893	9.21	0.345997	1.35284	32.711	0.844511	0.72893	7.472
0.0691	0.279	0.0691	0.313	0.0691	0.272	0.0691	0.302	0.346497	1.35394	37.319	0.845011	0.72685	9.304	0.346497	1.35394	32.789	0.845011	0.72685	7.426
0.0692	0.279	0.0692	0.313	0.0692	0.272	0.0692	0.312	0.346997	1.35503	37.3	0.845511	0.72477	9.093	0.346997	1.35503	32.987	0.845511	0.72477	7.364
0.0693	0.28	0.0693	0.314	0.0693	0.273	0.0693	0.303	0.347497	1.35611	37.45	0.846012	0.72268	9.191	0.347497	1.35611	32.891	0.846012	0.72268	7.327
0.0694	0.28	0.0694	0.314	0.0694	0.273	0.0694	0.303	0.347997	1.3572	37.416	0.846512	0.72059	8.976	0.347997	1.3572	32.944	0.846512	0.72059	7.264
0.0695	0.281	0.0695	0.315	0.0695	0.274	0.0695	0.314	0.348497	1.35828	37.467	0.847012	0.71851	9.071	0.348497	1.35828	32.984	0.847012	0.71851	7.217
0.0696	0.281	0.0696	0.315	0.0696	0.274	0.0696	0.304	0.348997	1.35936	37.541	0.847512	0.71642	8.858	0.348997	1.35936	33.038	0.847512	0.71642	7.156
0.0697	0.282	0.0697	0.316	0.0697	0.275	0.0697	0.305	0.349497	1.36043	37.573	0.848012	0.71432	8.956	0.349497	1.36043	33.089	0.848012	0.71432	7.123
0.0698	0.283	0.0698	0.317	0.0698	0.275	0.0698	0.315	0.349997	1.3615	37.64	0.848512	0.71223	8.743	0.349997	1.3615	33.146	0.848512	0.71223	7.057
0.0699	0.283	0.0699	0.317	0.0699	0.276	0.0699	0.306	0.350497	1.36257	37.691	0.849012	0.71013	8.842	0.350497	1.36257	33.176	0.849012	0.71013	7.009
0.07	0.284	0.07	0.318	0.07	0.276	0.07	0.306	0.350997	1.36364	37.752	0.849512	0.70804	8.629	0.350997	1.36364	33.235	0.849512	0.70804	6.966
0.0701	0.285	0.0701	0.319	0.0701	0.277	0.0701	0.317	0.351497	1.3647	37.8	0.850012	0.70594	8.568	0.351497	1.3647	33.276	0.850012	0.70594	6.898
0.0702	0.285	0.0702	0.318	0.0702	0.278	0.0702	0.308	0.351997	1.36576	37.866	0.850512	0.70384	8.671	0.351997	1.36576	33.317	0.850512	0.70384	6.867
0.0703	0.286	0.0703	0.32	0.0703	0.278	0.0703	0.318	0.352497	1.36681	37.9	0.851012	0.70174	8.455	0.352497	1.36681	33.385	0.851012	0.70174	6.804
0.0704	0.286	0.0704	0.32	0.0704	0.279	0.0704	0.309	0.352997	1.36786	37.876	0.851512	0.69963	8.555	0.352997	1.36786	33.404	0.851512	0.69963	6.756
0.0705	0.287	0.0705	0.32	0.0705	0.279	0.0705	0.309	0.353497	1.36891	38.015	0.852012	0.69753	8.344	0.353497	1.36891	33.31	0.852012	0.69753	6.7
0.0706	0.288	0.0706	0.321	0.0706	0.28	0.0706	0.319	0.353997	1.36996	38.063	0.852512	0.69542	8.285	0.353997	1.36996	33.502	0.852512	0.69542	6.655
0.0707	0.288	0.0707	0.322	0.0707	0.28	0.0707	0.31	0.354497	1.371	38.039	0.853012	0.69331	8.384	0.354497	1.371	33.548	0.853012	0.69331	6.606
0.0708	0.288	0.0708	0.322	0.0708	0.281	0.0708	0.311	0.354997	1.37203	38.151	0.853512	0.6912	8.173	0.354997	1.37203	33.591	0.853512	0.6912	6.547
0.0709	0.289	0.0709	0.323	0.0709	0.281	0.0709	0.321	0.355497	1.37307	38.149	0.854012	0.68909	8.115	0.355497	1.37307	33.467	0.854012	0.68909	6.507
0.071	0.29	0.071	0.324	0.071	0.282	0.071	0.312	0.355997	1.3741	38.188	0.854512	0.68698	8.218	0.355997	1.3741	33.669	0.854512	0.68698	6.448
0.0711	0.29	0.0711	0.324	0.0711	0.283	0.0711	0.313	0.356497	1.37513	38.324	0.855012	0.68486	8.004	0.356497	1.37513	33.711	0.855012	0.68486	6.398
0.0712	0.291	0.0712	0.324	0.0712	0.283	0.0712	0.323	0.356997	1.37616	38.286	0.855512	0.68274	7.948	0.356997	1.37616	33.596	0.855512	0.68274	6.361
0.0713	0.292	0.0713	0.325	0.0713	0.284	0.0713	0.314	0.357497	1.37718	38.328	0.856012	0.68063	7.888	0.357497	1.37718	33.796	0.856012	0.68063	6.291
0.0714	0.292	0.0714	0.326	0.0714	0.284	0.0714	0.314	0.357997	1.3782	38.384	0.856512	0.67851	7.99	0.357997	1.3782	33.843	0.856512	0.67851	6.256
0.0715	0.293	0.0715	0.326	0.0715	0.285	0.0715	0.324	0.358497	1.37921	38.432	0.857012	0.67638	7.779	0.358497	1.37921	33.734	0.857012	0.67638	6.206
0.0716	0.293	0.0716	0.327	0.0716	0.285	0.0716	0.315	0.358997	1.38022	38.459	0.857512	0.67426	7.724	0.358997	1.38022	33.938	0.857512	0.67426	6.151
0.0717	0.294	0.0717	0.328	0.0717	0.286	0.0717	0.316	0.359497	1.38123	38.534	0.858012	0.67214	7.667	0.359497	1.38123	33.836	0.858012	0.67214	6.107
0.0718	0.294	0.0718	0.328	0.0718	0.287	0.0718	0.326	0.359997	1.38223	38.57	0.858512	0.67001	7.609	0.359997	1.38223	34.048	0.858512	0.67001	6.053
0.0719	0.295	0.0719	0.329	0.0719	0.287	0.0719	0.317	0.360497	1.38324	38.646	0.859012	0.66788	7.558	0.360497	1.38324	33.957	0.859012	0.66788	6.003
0.072	0.296	0.072	0.329	0.072	0.288	0.072	0.327	0.360997	1.38423	38.692	0.859512	0.66575	7.657	0.360997	1.38423	33.974	0.859512	0.66575	5.954
0.0721	0.296	0.0721	0.329	0.0721	0.288	0.0721	0.318	0.361497	1.38523	38.737	0.860012	0.66362	7.447	0.361497	1.38523	34.19	0.860012	0.66362	5.916
0.0722	0.297	0.0722	0.33	0.0722	0.289	0.0722	0.319	0.361997	1.38622	38.701	0.860512	0.66149	7.393	0.361997	1.38622	34.083	0.860512	0.66149	5.861
0.0723	0.297	0.0723	0.331	0.0723	0.289	0.0723	0.329	0.362497	1.38721	38.836	0.861012	0.65935	7.335	0.362497	1.38721	34.136	0.861012	0.65935	5.801
0.0724	0.298	0.0724	0.331	0.0724	0.29	0.0724	0.32	0.362997	1.38819	38.811	0.861512	0.65722	7.282	0.362997	1.38819	34.328	0.861512	0.65722	5.768
0.0725	0.299	0.0725	0.332	0.0725	0.29	0.0725	0.32	0.363497	1.38918	38.934	0.862012	0.65508	7.225	0.363497	1.38918	34.233	0.862012	0.65508	5.707
0.0726	0.299	0.0726	0.333	0.0726	0.291	0.0726	0.33	0.363997	1.39015	38.923	0.862512	0.65294	7.171	0.363997	1.39015	34.285	0.862512	0.65294	5.666
0.0727	0.3	0.0727	0.333	0.0727	0.292	0.0727	0.322	0.364497	1.39113	39.058	0.863012	0.6508	7.112	0.364497	1.39113	34.315	0.863012	0.6508	5.618
0.0728	0.3	0.0728	0.333	0.0728	0.292	0.0728	0.322	0.364997	1.3921	39.029	0.863512	0.64866	7.063	0.364997	1.3921	34.521	0.863512	0.64866	5.57
0.0729	0.301	0.0729	0.335	0.0729	0.293	0.0729	0.332	0.365497	1.39307	39.168	0.864012	0.64651	7.006	0.365497	1.39307	34.402	0.864012	0.64651	5.516
0.073	0.302	0.073	0.335	0.073	0.293	0.073	0.323	0.365997	1.39403	39.136	0.864512	0.64437	6.953	0.365997	1.39403	34.464	0.864512	0.64437	5.48
0.0731	0.302	0.0731	0.335	0.0731	0.294	0.0731	0.323	0.366497	1.39499	39.203	0.865012	0.64222	6.897	0.366497	1.39499	34.496	0.865012	0.64222	5.424
0.0732	0.303	0.0732	0.336	0.0732	0.294	0.0732	0.334	0.366997	1.39595	39.251	0.865512	0.64007	6.844	0.366997	1.39595	34.553	0.865512	0.64007	5.378
0.0733	0.304	0.0733	0.337	0.0733	0.295	0.0733	0.325	0.367497	1.39691	39.297	0.866012	0.63792	6.788	0.367497	1.39691	34.595	0.866012	0.63792	5.323
0.0734	0.304	0.0734	0.337	0.0734	0.296	0.0734	0.335	0.367997	1.39786	39.368	0.866512	0.63577	6.734	0.367997	1.39786	34.643	0.866512	0.63577	5.29
0.0735	0.305	0.0735	0.338	0.0735	0.296	0.0735	0.326	0.368497	1.3988	39.416	0.867013	0.63362	6.683	0.368497	1.3988	34.677	0.867013	0.63362	5.232
0.0736	0.305	0.0736	0.339	0.0736	0.297	0.0736	0.327	0.368997	1.39975	39.475	0.867513	0.63147	6.626	0.368997	1.39975	34.726	0.867513	0.63147	5.188
0.0737	0.306	0.0737	0.339	0.0737	0.297	0.0737	0.337	0.369497	1.40069	39.531	0.868013	0.62931	6.576	0.369497	1.40069	34.785	0.868013	0.62931	5.142
0.0738	0.306	0.0738	0.34	0.0738	0.298	0.0738	0.328	0.369997	1.40163	39.595	0.868513	0.62715	6.521	0.369997	1.40163	34.827	0.868513	0.62715	5.088
0.0739	0.307	0.0739	0.34	0.0739	0.298	0.0739	0.328	0.370497	1.40256	39.563	0.869013	0.62499	6.468	0.370497	1.40256	34.868	0.869013	0.62499	5.052
0.074	0.307	0.074	0.34	0.074	0.299	0.074	0.338	0.370997	1.40349	39.703	0.869513	0.62283	6.416	0.370997	1.40349	34.913	0.869513	0.62283	5.001
0.0741	0.308	0.0741	0.342	0.0741	0.3	0.0741	0.329	0.371497	1.40442	39.757	0.870013	0.62067	6.359	0.371497	1.40442	34.802	0.870013	0.62067	4.951
0.0742	0.309	0.0742	0.342	0.0742	0.3	0.0742	0.33	0.371997	1.40534	39.736	0.870513	0.61851	6.312	0.371997	1.40534	34.998	0.870513	0.61851	4.909
0.0743	0.309	0.0743	0.343	0.0743	0.301	0.0743	0.34	0.372497	1.40626	39.868	0.871013	0.61634	6.1	0.372497	1.40626	35.054	0.871013	0.61634	4.864
0.0744	0.31	0.0744	0.343	0.0744	0.301	0.0744	0.331	0.372997	1.40718	39.843	0.871513	0.61418	6.201	0.372997	1.40718	35.088	0.871513	0.61418	4.809
0.0745	0.31	0.0745	0.344	0.0745	0.302	0.0745	0.332	0.373497	1.40809	39.979	0.872013	0.61201	6.147	0.373497	1.40809	34.994	0.872013	0.61201	4.765
0.0746	0.311	0.0746	0.345	0.0746	0.302	0.0746	0.342	0.373997	1.409	39.949	0.872513	0.60984	6.097	0.373997	1.409	35.187	0.872513	0.60984	4.72
0.0747	0.311	0.0747	0.344	0.0747	0.303	0.0747	0.333	0.374497	1.40991	40.003	0.873013	0.60767	6.046	0.374497	1.40991	35.234	0.873013	0.60767	4.68
0.0748	0.312	0.0748	0.346	0.0748	0.304	0.0748	0.333	0.374997	1.41081	40.071	0.873513	0.6055	5.836	0.374997	1.41081	35.131	0.873513	0.6055	4.633
0.0749	0.313	0.0749	0.346	0.0749	0.304	0.0749	0.343	0.375497	1.41171	40.2	0.874013	0.60332	5.94	0.375497	1.41171	35.312	0.874013	0.60332	4.58
0.075	0.313	0.075	0.346	0.075	0.305	0.075	0.334	0.375997	1.41261	40.164	0.874513	0.60115	5.886	0.375997	1.41261	35.221	0.874513	0.60115	4.546
0.0751	0.314	0.0751	0.347	0.0751	0.305	0.0751	0.345	0.376497	1.4135	40.219	0.875013	0.59897	5.836	0.376497	1.4135	35.418	0.875013	0.59897	4.494
0.0752	0.315	0.0752	0.348	0.0752	0.306	0.0752	0.336	0.376997	1.41439	40.282	0.875513	0.59679	5.784	0.376997	1.41439	35.299	0.875513	0.59679	4.448
0.0753	0.315	0.0753	0.348	0.0753	0.307	0.0753	0.336	0.377497	1.41528	40.325	0.876013	0.59462	5.578	0.377497	1.41528	35.496	0.876013	0.59462	4.395
0.0754	0.316	0.0754	0.349	0.0754	0.307	0.0754	0.346	0.377997	1.41616	40.288	0.876513	0.59244	5.677	0.377997	1.41616	35.401	0.876513	0.59244	4.362
0.0755	0.317	0.0755	0.35	0.0755	0.308	0.0755	0.337	0.378497	1.41704	40.411	0.877013	0.59025	5.629	0.378497	1.41704	35.59	0.877013	0.59025	4.309
0.0756	0.317	0.0756	0.35	0.0756	0.308	0.0756	0.338	0.378997	1.41792	40.468	0.877513	0.58807	5.425	0.378997	1.41792	35.481	0.877513	0.58807	4.266
0.0757	0.318	0.0757	0.351	0.0757	0.309	0.0757	0.348	0.379497	1.41879	40.492	0.878013	0.58588	5.523	0.379497	1.41879	35.528	0.878013	0.58588	4.222
0.0758	0.318	0.0758	0.352	0.0758	0.309	0.0758	0.339	0.379997	1.41966	40.475	0.878513	0.5837	5.476	0.379997	1.41966	35.754	0.878513	0.5837	4.179
0.0759	0.319	0.0759	0.352	0.0759	0.31	0.0759	0.339	0.380497	1.42052	40.591	0.879013	0.58151	5.267	0.380497	1.42052	35.627	0.879013	0.58151	4.137
0.076	0.32	0.076	0.353	0.076	0.311	0.076	0.35	0.380997	1.42139	40.547	0.879513	0.57932	5.369	0.380997	1.42139	35.663	0.879513	0.57932	4.082
0.0761	0.32	0.0761	0.353	0.0761	0.311	0.0761	0.34	0.381497	1.42225	40.676	0.880013	0.57713	5.322	0.381497	1.42225	35.71	0.880013	0.57713	4.043
0.0762	0.321	0.0762	0.354	0.0762	0.312	0.0762	0.341	0.381997	1.4231	40.641	0.880513	0.57494	5.115	0.381997	1.4231	35.91	0.880513	0.57494	3.996
0.0763	0.321	0.0763	0.354	0.0763	0.312	0.0763	0.351	0.382497	1.42395	40.764	0.881013	0.57275	5.219	0.382497	1.42395	35.807	0.881013	0.57275	3.956
0.0764	0.322	0.0764	0.355	0.0764	0.313	0.0764	0.342	0.382997	1.4248	40.729	0.881513	0.57055	5.168	0.382997	1.4248	35.834	0.881513	0.57055	3.91
0.0765	0.323	0.0765	0.356	0.0765	0.314	0.0765	0.353	0.383497	1.42565	40.772	0.882013	0.56836	4.965	0.383497	1.42565	35.881	0.882013	0.56836	3.865
0.0766	0.323	0.0766	0.356	0.0766	0.314	0.0766	0.344	0.383997	1.42649	40.805	0.882513	0.56616	5.068	0.383997	1.42649	35.922	0.882513	0.56616	3.826
0.0767	0.324	0.0767	0.357	0.0767	0.315	0.0767	0.344	0.384497	1.42733	40.846	0.883013	0.56396	4.864	0.384497	1.42733	35.967	0.883013	0.56396	3.777
0.0768	0.324	0.0768	0.358	0.0768	0.315	0.0768	0.354	0.384997	1.42816	40.963	0.883513	0.56176	4.965	0.384997	1.42816	36.004	0.883513	0.56176	3.737
0.0769	0.325	0.0769	0.357	0.0769	0.316	0.0769	0.345	0.385497	1.42899	40.937	0.884013	0.55956	4.763	0.385497	1.42899	36.048	0.884013	0.55956	3.689
0.077	0.326	0.077	0.359	0.077	0.316	0.077	0.346	0.385997	1.42982	40.902	0.884513	0.55736	4.866	0.385997	1.42982	36.098	0.884513	0.55736	3.644
0.0771	0.326	0.0771	0.359	0.0771	0.317	0.0771	0.356	0.386497	1.43064	41.016	0.885013	0.55516	4.66	0.386497	1.43064	36.141	0.885013	0.55516	3.608
0.0772	0.327	0.0772	0.36	0.0772	0.318	0.0772	0.347	0.386997	1.43146	41.053	0.885513	0.55295	4.77	0.386997	1.43146	36.169	0.885513	0.55295	3.56
0.0773	0.328	0.0773	0.361	0.0773	0.318	0.0773	0.347	0.387497	1.43228	41.1	0.886013	0.55075	4.56	0.387497	1.43228	36.222	0.886013	0.55075	3.516
0.0774	0.328	0.0774	0.361	0.0774	0.319	0.0774	0.358	0.387997	1.4331	41.135	0.886513	0.54854	4.671	0.387997	1.4331	36.269	0.886513	0.54854	3.475
0.0775	0.329	0.0775	0.361	0.0775	0.319	0.0775	0.349	0.388497	1.43391	41.098	0.887013	0.54633	4.463	0.388497	1.43391	36.308	0.887013	0.54633	3.434
0.0776	0.33	0.0776	0.362	0.0776	0.32	0.0776	0.349	0.388997	1.43471	41.21	0.887513	0.54412	4.57	0.388997	1.43471	36.173	0.887513	0.54412	3.384
0.0777	0.33	0.0777	0.363	0.0777	0.321	0.0777	0.36	0.389497	1.43552	41.167	0.888013	0.54191	4.364	0.389497	1.43552	36.378	0.888013	0.54191	3.341
0.0778	0.331	0.0778	0.364	0.0778	0.321	0.0778	0.35	0.389997	1.43632	41.278	0.888514	0.5397	4.472	0.389997	1.43632	36.413	0.888514	0.5397	3.312
0.0779	0.331	0.0779	0.364	0.0779	0.322	0.0779	0.361	0.390497	1.43711	41.236	0.889014	0.53748	4.266	0.390497	1.43711	36.453	0.889014	0.53748	3.259
0.078	0.332	0.078	0.365	0.078	0.322	0.078	0.352	0.390997	1.43791	41.339	0.889514	0.53527	4.374	0.390997	1.43791	36.347	0.889514	0.53527	3.218
0.0781	0.333	0.0781	0.366	0.0781	0.323	0.0781	0.352	0.391497	1.43869	41.289	0.890014	0.53305	4.17	0.391497	1.43869	36.53	0.890014	0.53305	3.171
0.0782	0.333	0.0782	0.366	0.0782	0.324	0.0782	0.362	0.391997	1.43948	41.324	0.890514	0.53083	4.277	0.391997	1.43948	36.566	0.890514	0.53083	3.14
0.0783	0.334	0.0783	0.366	0.0783	0.324	0.0783	0.353	0.392497	1.44026	41.344	0.891014	0.52861	4.072	0.392497	1.44026	36.454	0.891014	0.52861	3.086
0.0784	0.335	0.0784	0.368	0.0784	0.325	0.0784	0.354	0.392997	1.44104	41.466	0.891514	0.52639	4.023	0.392997	1.44104	36.653	0.891514	0.52639	3.052
0.0785	0.335	0.0785	0.368	0.0785	0.325	0.0785	0.364	0.393497	1.44182	41.423	0.892014	0.52417	4.129	0.393497	1.44182	36.51	0.892014	0.52417	3.01
0.0786	0.336	0.0786	0.368	0.0786	0.326	0.0786	0.355	0.393997	1.44259	41.468	0.892514	0.52195	3.93	0.393997	1.44259	36.725	0.892514	0.52195	2.961
0.0787	0.336	0.0787	0.369	0.0787	0.327	0.0787	0.356	0.394497	1.44336	41.49	0.893014	0.51972	3.877	0.394497	1.44336	36.592	0.893014	0.51972	2.929
0.0788	0.337	0.0788	0.369	0.0788	0.327	0.0788	0.366	0.394997	1.44412	41.53	0.893514	0.5175	3.983	0.394997	1.44412	36.805	0.893514	0.5175	2.881
0.0789	0.338	0.0789	0.371	0.0789	0.328	0.0789	0.357	0.395497	1.44488	41.522	0.894014	0.51527	3.784	0.395497	1.44488	36.68	0.894014	0.51527	2.84
0.079	0.338	0.079	0.371	0.079	0.328	0.079	0.357	0.395997	1.44564	41.628	0.894514	0.51305	3.734	0.395997	1.44564	36.88	0.894514	0.51305	2.803
0.0791	0.339	0.0791	0.371	0.0791	0.329	0.0791	0.368	0.396497	1.4464	41.683	0.895014	0.51082	3.841	0.396497	1.4464	36.758	0.895014	0.51082	2.76
0.0792	0.34	0.0792	0.373	0.0792	0.33	0.0792	0.359	0.396997	1.44715	41.738	0.895514	0.50859	3.64	0.396997	1.44715	36.797	0.895514	0.50859	2.719
0.0793	0.34	0.0793	0.372	0.0793	0.33	0.0793	0.359	0.397497	1.44789	41.702	0.896014	0.50636	3.588	0.397497	1.44789	36.984	0.896014	0.50636	2.678
0.0794	0.341	0.0794	0.374	0.0794	0.331	0.0794	0.37	0.397997	1.44864	41.846	0.896514	0.50413	3.702	0.397997	1.44864	36.88	0.896514	0.50413	2.634
0.0795	0.341	0.0795	0.374	0.0795	0.331	0.0795	0.361	0.398497	1.44938	41.813	0.897014	0.50189	3.496	0.398497	1.44938	36.911	0.897014	0.50189	2.599
0.0796	0.341	0.0796	0.374	0.0796	0.332	0.0796	0.371	0.398997	1.45012	41.939	0.897514	0.49966	3.449	0.398997	1.45012	36.946	0.897514	0.49966	2.55
0.0797	0.343	0.0797	0.375	0.0797	0.333	0.0797	0.362	0.399497	1.45085	41.918	0.898014	0.49742	3.4	0.399497	1.45085	36.987	0.898014	0.49742	2.521
0.0798	0.343	0.0798	0.376	0.0798	0.333	0.0798	0.362	0.399997	1.45158	41.978	0.898514	0.49518	3.51	0.399997	1.45158	37.176	0.898514	0.49518	2.471
0.0799	0.344	0.0799	0.377	0.0799	0.334	0.0799	0.372	0.400497	1.45231	42.015	0.899014	0.49295	3.309	0.400497	1.45231	37.075	0.899014	0.49295	2.435
0.08	0.345	0.08	0.377	0.08	0.334	0.08	0.363	0.400997	1.45303	42.147	0.899514	0.49071	3.262	0.400997	1.45303	37.082	0.899514	0.49071	2.392
0.0801	0.345	0.0801	0.378	0.0801	0.335	0.0801	0.364	0.401497	1.45375	42.128	0.900014	0.48847	3.212	0.401497	1.45375	37.138	0.900014	0.48847	2.356
0.0802	0.346	0.0802	0.379	0.0802	0.336	0.0802	0.374	0.401997	1.45446	42.16	0.900514	0.48622	3.324	0.401997	1.45446	37.166	0.900514	0.48622	2.315
0.0803	0.346	0.0803	0.378	0.0803	0.336	0.0803	0.365	0.402497	1.45518	42.199	0.901014	0.48398	3.12	0.402497	1.45518	37.201	0.901014	0.48398	2.27
0.0804	0.347	0.0804	0.38	0.0804	0.337	0.0804	0.366	0.402997	1.45589	42.251	0.901514	0.48174	3.078	0.402997	1.45589	37.232	0.901514	0.48174	2.234
0.0805	0.348	0.0805	0.381	0.0805	0.337	0.0805	0.376	0.403497	1.45659	42.284	0.902014	0.47949	3.028	0.403497	1.45659	37.263	0.902014	0.47949	2.197
0.0806	0.348	0.0806	0.381	0.0806	0.338	0.0806	0.367	0.403997	1.45729	42.346	0.902514	0.47725	2.98	0.403997	1.45729	37.3	0.902514	0.47725	2.151
0.0807	0.349	0.0807	0.382	0.0807	0.339	0.0807	0.367	0.404497	1.45799	42.286	0.903014	0.475	2.936	0.404497	1.45799	37.327	0.903014	0.475	2.116
0.0808	0.35	0.0808	0.382	0.0808	0.339	0.0808	0.378	0.404997	1.45868	42.413	0.903514	0.47275	3.044	0.404997	1.45868	37.368	0.903514	0.47275	2.077
0.0809	0.35	0.0809	0.382	0.0809	0.34	0.0809	0.369	0.405497	1.45938	42.446	0.904014	0.4705	2.847	0.405497	1.45938	37.251	0.904014	0.4705	2.033
0.081	0.351	0.081	0.384	0.081	0.34	0.081	0.379	0.405997	1.46006	42.413	0.904514	0.46825	2.799	0.405997	1.46006	37.439	0.904514	0.46825	1.996
0.0811	0.351	0.0811	0.384	0.0811	0.341	0.0811	0.37	0.406497	1.46075	42.542	0.905014	0.466	2.755	0.406497	1.46075	37.471	0.905014	0.466	1.96
0.0812	0.352	0.0812	0.385	0.0812	0.342	0.0812	0.371	0.406997	1.46143	42.5	0.905514	0.46375	2.705	0.406997	1.46143	37.511	0.905514	0.46375	1.922
0.0813	0.353	0.0813	0.386	0.0813	0.342	0.0813	0.381	0.407497	1.4621	42.621	0.906014	0.46149	2.661	0.407497	1.4621	37.406	0.906014	0.46149	1.877
0.0814	0.354	0.0814	0.386	0.0814	0.343	0.0814	0.372	0.407997	1.46278	42.6	0.906514	0.45924	2.619	0.407997	1.46278	37.571	0.906514	0.45924	1.842
0.0815	0.354	0.0815	0.385	0.0815	0.344	0.0815	0.372	0.408497	1.46345	42.632	0.907014	0.45698	2.571	0.408497	1.46345	37.617	0.907014	0.45698	1.803
0.0816	0.355	0.0816	0.388	0.0816	0.344	0.0816	0.383	0.408997	1.46411	42.764	0.907514	0.45472	2.525	0.408997	1.46411	37.483	0.907514	0.45472	1.764
0.0817	0.355	0.0817	0.388	0.0817	0.345	0.0817	0.374	0.409497	1.46478	42.733	0.908014	0.45247	2.64	0.409497	1.46478	37.688	0.908014	0.45247	1.724
0.0818	0.356	0.0818	0.389	0.0818	0.345	0.0818	0.374	0.409997	1.46544	42.765	0.908514	0.45021	2.437	0.409997	1.46544	37.548	0.908514	0.45021	1.689
0.0819	0.356	0.0819	0.39	0.0819	0.346	0.0819	0.385	0.410497	1.46609	42.821	0.909014	0.44795	2.393	0.410497	1.46609	37.735	0.909014	0.44795	1.651
0.082	0.357	0.082	0.39	0.082	0.347	0.082	0.376	0.410996	1.46674	42.858	0.909514	0.44569	2.348	0.410996	1.46674	37.611	0.909514	0.44569	1.611
0.0821	0.358	0.0821	0.391	0.0821	0.347	0.0821	0.376	0.411496	1.46739	42.905	0.910015	0.44342	2.304	0.411496	1.46739	37.805	0.910015	0.44342	1.572
0.0822	0.358	0.0822	0.39	0.0822	0.348	0.0822	0.386	0.411996	1.46804	42.947	0.910515	0.44116	2.261	0.411996	1.46804	37.674	0.910515	0.44116	1.538
0.0823	0.359	0.0823	0.392	0.0823	0.348	0.0823	0.377	0.412496	1.46868	42.983	0.911015	0.4389	2.214	0.412496	1.46868	37.861	0.911015	0.4389	1.494
0.0824	0.36	0.0824	0.392	0.0824	0.349	0.0824	0.388	0.412996	1.46932	42.942	0.911515	0.43663	2.171	0.412996	1.46932	37.732	0.911515	0.43663	1.46
0.0825	0.361	0.0825	0.393	0.0825	0.35	0.0825	0.379	0.413496	1.46995	43.065	0.912015	0.43437	2.127	0.413496	1.46995	37.917	0.912015	0.43437	1.424
0.0826	0.361	0.0826	0.394	0.0826	0.35	0.0826	0.379	0.413996	1.47058	43.095	0.912515	0.4321	2.083	0.413996	1.47058	37.792	0.912515	0.4321	1.385
0.0827	0.362	0.0827	0.394	0.0827	0.351	0.0827	0.389	0.414496	1.47121	43.065	0.913015	0.42983	2.038	0.414496	1.47121	37.81	0.913015	0.42983	1.346
0.0828	0.362	0.0828	0.394	0.0828	0.352	0.0828	0.38	0.414996	1.47183	43.172	0.913515	0.42756	1.996	0.414996	1.47183	37.854	0.913515	0.42756	1.311
0.0829	0.363	0.0829	0.395	0.0829	0.352	0.0829	0.381	0.415496	1.47245	43.117	0.914015	0.42529	1.953	0.415496	1.47245	38.016	0.914015	0.42529	1.273
0.083	0.364	0.083	0.396	0.083	0.353	0.083	0.391	0.415996	1.47307	43.231	0.914515	0.42302	1.91	0.415996	1.47307	37.898	0.914515	0.42302	1.238
0.0831	0.364	0.0831	0.397	0.0831	0.353	0.0831	0.382	0.416496	1.47368	43.193	0.915015	0.42075	1.865	0.416496	1.47368	37.924	0.915015	0.42075	1.2
0.0832	0.365	0.0832	0.398	0.0832	0.354	0.0832	0.383	0.416996	1.47429	43.212	0.915515	0.41847	1.665	0.416996	1.47429	37.954	0.915515	0.41847	1.159
0.0833	0.366	0.0833	0.398	0.0833	0.355	0.0833	0.393	0.417496	1.4749	43.246	0.916015	0.4162	1.777	0.417496	1.4749	37.981	0.916015	0.4162	1.125
0.0834	0.366	0.0834	0.398	0.0834	0.355	0.0834	0.384	0.417996	1.4755	43.348	0.916515	0.41392	1.737	0.417996	1.4755	38.005	0.916515	0.41392	1.089
0.0835	0.367	0.0835	0.4	0.0835	0.356	0.0835	0.385	0.418496	1.4761	43.303	0.917015	0.41165	1.692	0.418496	1.4761	38.046	0.917015	0.41165	1.055
0.0836	0.368	0.0836	0.4	0.0836	0.356	0.0836	0.395	0.418996	1.47669	43.33	0.917515	0.40937	1.649	0.418996	1.47669	38.065	0.917515	0.40937	1.016
0.0837	0.368	0.0837	0.401	0.0837	0.357	0.0837	0.386	0.419496	1.47728	43.349	0.918015	0.40709	1.608	0.419496	1.47728	38.111	0.918015	0.40709	0.977
0.0838	0.369	0.0838	0.401	0.0838	0.358	0.0838	0.386	0.419996	1.47787	43.381	0.918515	0.40481	1.564	0.419996	1.47787	38.129	0.918515	0.40481	0.943
0.0839	0.37	0.0839	0.402	0.0839	0.358	0.0839	0.397	0.420496	1.47845	43.397	0.919015	0.40253	1.525	0.420496	1.47845	38.163	0.919015	0.40253	0.905
0.084	0.37	0.084	0.403	0.084	0.359	0.084	0.388	0.420996	1.47904	43.352	0.919515	0.40025	1.48	0.420996	1.47904	38.189	0.919515	0.40025	0.874
0.0841	0.37	0.0841	0.402	0.0841	0.36	0.0841	0.398	0.421496	1.47961	43.445	0.920015	0.39797	1.44	0.421496	1.47961	38.212	0.920015	0.39797	0.83
0.0842	0.372	0.0842	0.404	0.0842	0.36	0.0842	0.389	0.421996	1.48019	43.468	0.920515	0.39569	1.238	0.421996	1.48019	38.25	0.920515	0.39569	0.8
0.0843	0.372	0.0843	0.405	0.0843	0.361	0.0843	0.389	0.422496	1.48076	43.415	0.921015	0.3934	1.356	0.422496	1.48076	38.284	0.921015	0.3934	0.76
0.0844	0.373	0.0844	0.405	0.0844	0.361	0.0844	0.4	0.422996	1.48132	43.5	0.921515	0.39112	1.312	0.422996	1.48132	38.156	0.921515	0.39112	0.728
0.0845	0.373	0.0845	0.406	0.0845	0.362	0.0845	0.391	0.423496	1.48188	43.458	0.922015	0.38883	1.272	0.423496	1.48188	38.335	0.922015	0.38883	0.692
0.0846	0.374	0.0846	0.407	0.0846	0.363	0.0846	0.391	0.423996	1.48244	43.556	0.922515	0.38655	1.229	0.423996	1.48244	38.368	0.922515	0.38655	0.658
0.0847	0.374	0.0847	0.406	0.0847	0.363	0.0847	0.402	0.424496	1.483	43.484	0.923015	0.38426	1.19	0.424496	1.483	38.399	0.923015	0.38426	0.619
0.0848	0.375	0.0848	0.408	0.0848	0.364	0.0848	0.393	0.424996	1.48355	43.592	0.923515	0.38197	0.992	0.424996	1.48355	38.28	0.923515	0.38197	0.583
0.0849	0.376	0.0849	0.409	0.0849	0.365	0.0849	0.393	0.425496	1.4841	43.539	0.924015	0.37968	1.105	0.425496	1.4841	38.454	0.924015	0.37968	0.552
0.085	0.377	0.085	0.409	0.085	0.365	0.085	0.403	0.425996	1.48464	43.557	0.924515	0.37739	1.064	0.425996	1.48464	38.501	0.924515	0.37739	0.514
0.0851	0.377	0.0851	0.41	0.0851	0.366	0.0851	0.395	0.426496	1.48518	43.594	0.925015	0.3751	1.025	0.426496	1.48518	38.368	0.925015	0.3751	0.478
0.0852	0.378	0.0852	0.41	0.0852	0.366	0.0852	0.395	0.426996	1.48572	43.623	0.925515	0.37281	0.982	0.426996	1.48572	38.556	0.925515	0.37281	0.444
0.0853	0.379	0.0853	0.411	0.0853	0.367	0.0853	0.405	0.427496	1.48626	43.641	0.926015	0.37052	0.789	0.427496	1.48626	38.423	0.926015	0.37052	0.412
0.0854	0.379	0.0854	0.411	0.0854	0.368	0.0854	0.396	0.427996	1.48679	43.682	0.926515	0.36822	0.9	0.427996	1.48679	38.603	0.926515	0.36822	0.371
0.0855	0.38	0.0855	0.412	0.0855	0.368	0.0855	0.407	0.428496	1.48731	43.729	0.927015	0.36593	0.864	0.428496	1.48731	38.48	0.927015	0.36593	0.34
0.0856	0.381	0.0856	0.413	0.0856	0.369	0.0856	0.398	0.428996	1.48784	43.755	0.927515	0.36363	0.819	0.428996	1.48784	38.493	0.927515	0.36363	0.304
0.0857	0.381	0.0857	0.414	0.0857	0.37	0.0857	0.398	0.429496	1.48836	43.798	0.928015	0.36134	0.626	0.429496	1.48836	38.694	0.928015	0.36134	0.275
0.0858	0.382	0.0858	0.414	0.0858	0.37	0.0858	0.408	0.429996	1.48887	43.76	0.928515	0.35904	0.743	0.429996	1.48887	38.561	0.928515	0.35904	0.235
0.0859	0.383	0.0859	0.415	0.0859	0.371	0.0859	0.399	0.430496	1.48938	43.894	0.929015	0.35674	0.701	0.430496	1.48938	38.738	0.929015	0.35674	0.202
0.086	0.383	0.086	0.415	0.086	0.372	0.086	0.4	0.430996	1.48989	43.928	0.929515	0.35445	0.662	0.430996	1.48989	38.615	0.929515	0.35445	0.164
0.0861	0.384	0.0861	0.416	0.0861	0.372	0.0861	0.411	0.431496	1.4904	43.891	0.930015	0.35215	0.468	0.431496	1.4904	38.628	0.930015	0.35215	0.135
0.0862	0.385	0.0862	0.417	0.0862	0.373	0.0862	0.401	0.431996	1.4909	44.025	0.930515	0.34985	0.581	0.431996	1.4909	38.658	0.930515	0.34985	0.099
0.0863	0.385	0.0863	0.418	0.0863	0.373	0.0863	0.402	0.432496	1.4914	43.986	0.931015	0.34755	0.545	0.432496	1.4914	38.844	0.931015	0.34755	0.064
0.0864	0.386	0.0864	0.418	0.0864	0.374	0.0864	0.412	0.432996	1.49189	44.025	0.931516	0.34525	0.349	0.432996	1.49189	38.714	0.931516	0.34525	0.031
0.0865	0.387	0.0865	0.419	0.0865	0.375	0.0865	0.403	0.433496	1.49238	44.147	0.932016	0.34294	0.465	0.433496	1.49238	38.747	0.932016	0.34294	-0.004
0.0866	0.387	0.0866	0.418	0.0866	0.375	0.0866	0.404	0.433996	1.49287	44.098	0.932516	0.34064	0.425	0.433996	1.49287	38.756	0.932516	0.34064	-0.036
0.0867	0.388	0.0867	0.421	0.0867	0.376	0.0867	0.414	0.434496	1.49335	44.145	0.933016	0.33834	0.234	0.434496	1.49335	38.783	0.933016	0.33834	-0.071
0.0868	0.389	0.0868	0.421	0.0868	0.377	0.0868	0.405	0.434996	1.49383	44.165	0.933516	0.33603	0.348	0.434996	1.49383	38.816	0.933516	0.33603	-0.102
0.0869	0.389	0.0869	0.422	0.0869	0.377	0.0869	0.406	0.435496	1.49431	44.192	0.934016	0.33372	0.31	0.435496	1.49431	38.831	0.934016	0.33372	-0.138
0.087	0.39	0.087	0.422	0.087	0.378	0.087	0.416	0.435996	1.49478	44.222	0.934516	0.33142	0.117	0.435996	1.49478	38.864	0.934516	0.33142	-0.17
0.0871	0.391	0.0871	0.423	0.0871	0.379	0.0871	0.407	0.436496	1.49525	44.248	0.935016	0.32911	0.234	0.436496	1.49525	38.89	0.935016	0.32911	-0.205
0.0872	0.391	0.0872	0.424	0.0872	0.379	0.0872	0.417	0.436996	1.49571	44.278	0.935516	0.3268	0.194	0.436996	1.49571	38.914	0.935516	0.3268	-0.238
0.0873	0.392	0.0873	0.423	0.0873	0.38	0.0873	0.408	0.437496	1.49617	44.303	0.936016	0.3245	0.004	0.437496	1.49617	38.944	0.936016	0.3245	-0.269
0.0874	0.393	0.0874	0.425	0.0874	0.38	0.0874	0.409	0.437996	1.49663	44.331	0.936516	0.32219	0.117	0.437996	1.49663	38.961	0.936516	0.32219	-0.308
0.0875	0.394	0.0875	0.425	0.0875	0.381	0.0875	0.419	0.438496	1.49709	44.276	0.937016	0.31988	0.085	0.438496	1.49709	38.986	0.937016	0.31988	-0.332
0.0876	0.394	0.0876	0.426	0.0876	0.382	0.0876	0.41	0.438996	1.49754	44.39	0.937516	0.31757	-0.113	0.438996	1.49754	38.856	0.937516	0.31757	-0.371
0.0877	0.395	0.0877	0.427	0.0877	0.382	0.0877	0.411	0.439496	1.49798	44.417	0.938016	0.31526	0.008	0.439496	1.49798	39.034	0.938016	0.31526	-0.403
0.0878	0.396	0.0878	0.427	0.0878	0.383	0.0878	0.421	0.439996	1.49843	44.379	0.938516	0.31294	-0.03	0.439996	1.49843	39.064	0.938516	0.31294	-0.434
0.0879	0.395	0.0879	0.427	0.0879	0.384	0.0879	0.412	0.440496	1.49887	44.4	0.939016	0.31063	-0.222	0.440496	1.49887	39.087	0.939016	0.31063	-0.469
0.088	0.397	0.088	0.429	0.088	0.384	0.088	0.413	0.440996	1.4993	44.506	0.939516	0.30832	-0.103	0.440996	1.4993	38.954	0.939516	0.30832	-0.499
0.0881	0.398	0.0881	0.429	0.0881	0.385	0.0881	0.423	0.441496	1.49974	44.474	0.940016	0.306	-0.299	0.441496	1.49974	39.146	0.940016	0.306	-0.529
0.0882	0.398	0.0882	0.43	0.0882	0.386	0.0882	0.414	0.441996	1.50016	44.502	0.940516	0.30369	-0.176	0.441996	1.50016	39.171	0.940516	0.30369	-0.566
0.0883	0.399	0.0883	0.431	0.0883	0.386	0.0883	0.414	0.442496	1.50059	44.617	0.941016	0.30137	-0.214	0.442496	1.50059	39.037	0.941016	0.30137	-0.597
0.0884	0.4	0.0884	0.432	0.0884	0.387	0.0884	0.425	0.442996	1.50101	44.551	0.941516	0.29906	-0.405	0.442996	1.50101	39.22	0.941516	0.29906	-0.629
0.0885	0.399	0.0885	0.431	0.0885	0.388	0.0885	0.416	0.443496	1.50143	44.586	0.942016	0.29674	-0.287	0.443496	1.50143	39.088	0.942016	0.29674	-0.663
0.0886	0.401	0.0886	0.433	0.0886	0.388	0.0886	0.426	0.443996	1.50184	44.609	0.942516	0.29442	-0.477	0.443996	1.50184	39.263	0.942516	0.29442	-0.689
0.0887	0.402	0.0887	0.433	0.0887	0.389	0.0887	0.417	0.444496	1.50225	44.635	0.943016	0.2921	-0.36	0.444496	1.50225	39.137	0.943016	0.2921	-0.725
0.0888	0.402	0.0888	0.435	0.0888	0.389	0.0888	0.418	0.444996	1.50266	44.672	0.943516	0.28978	-0.55	0.444996	1.50266	39.308	0.943516	0.28978	-0.759
0.0889	0.403	0.0889	0.435	0.0889	0.39	0.0889	0.428	0.445496	1.50306	44.589	0.944016	0.28746	-0.431	0.445496	1.50306	39.177	0.944016	0.28746	-0.786
0.089	0.404	0.089	0.436	0.089	0.391	0.089	0.419	0.445996	1.50346	44.676	0.944516	0.28514	-0.621	0.445996	1.50346	39.357	0.944516	0.28514	-0.82
0.0891	0.404	0.0891	0.437	0.0891	0.391	0.0891	0.42	0.446496	1.50386	44.715	0.945016	0.28282	-0.504	0.446496	1.50386	39.234	0.945016	0.28282	-0.851
0.0892	0.404	0.0892	0.435	0.0892	0.392	0.0892	0.43	0.446996	1.50425	44.728	0.945516	0.2805	-0.691	0.446996	1.50425	39.246	0.945516	0.2805	-0.881
0.0893	0.406	0.0893	0.438	0.0893	0.393	0.0893	0.421	0.447496	1.50464	44.667	0.946016	0.27818	-0.573	0.447496	1.50464	39.419	0.946016	0.27818	-0.915
0.0894	0.406	0.0894	0.438	0.0894	0.393	0.0894	0.422	0.447996	1.50503	44.75	0.946516	0.27586	-0.607	0.447996	1.50503	39.288	0.946516	0.27586	-0.942
0.0895	0.407	0.0895	0.439	0.0895	0.394	0.0895	0.432	0.448496	1.50541	44.691	0.947016	0.27353	-0.798	0.448496	1.50541	39.307	0.947016	0.27353	-0.977
0.0896	0.408	0.0896	0.44	0.0896	0.395	0.0896	0.423	0.448996	1.50578	44.774	0.947516	0.27121	-0.674	0.448996	1.50578	39.345	0.947516	0.27121	-1.005
0.0897	0.408	0.0897	0.44	0.0897	0.395	0.0897	0.423	0.449496	1.50616	44.706	0.948016	0.26888	-0.868	0.449496	1.50616	39.347	0.948016	0.26888	-1.038
0.0898	0.409	0.0898	0.439	0.0898	0.396	0.0898	0.434	0.449996	1.50653	44.731	0.948516	0.26656	-0.746	0.449996	1.50653	39.535	0.948516	0.26656	-1.066
0.0899	0.41	0.0899	0.442	0.0899	0.397	0.0899	0.425	0.450496	1.5069	44.732	0.949016	0.26423	-0.934	0.450496	1.5069	39.391	0.949016	0.26423	-1.099
0.09	0.41	0.09	0.442	0.09	0.397	0.09	0.435	0.450996	1.50726	44.811	0.949516	0.26191	-0.814	0.450996	1.50726	39.421	0.949516	0.26191	-1.129
0.0901	0.411	0.0901	0.443	0.0901	0.398	0.0901	0.426	0.451496	1.50762	44.759	0.950016	0.25958	-1.004	0.451496	1.50762	39.436	0.950016	0.25958	-1.158
0.0902	0.412	0.0902	0.444	0.0902	0.399	0.0902	0.427	0.451996	1.50798	44.745	0.950516	0.25725	-0.881	0.451996	1.50798	39.462	0.950516	0.25725	-1.189
0.0903	0.413	0.0903	0.444	0.0903	0.399	0.0903	0.437	0.452496	1.50833	44.768	0.951016	0.25492	-1.072	0.452496	1.50833	39.477	0.951016	0.25492	-1.222
0.0904	0.413	0.0904	0.445	0.0904	0.4	0.0904	0.428	0.452996	1.50868	44.765	0.951516	0.2526	-1.103	0.452996	1.50868	39.5	0.951516	0.2526	-1.246
0.0905	0.413	0.0905	0.445	0.0905	0.401	0.0905	0.429	0.453496	1.50902	44.691	0.952016	0.25027	-0.985	0.453496	1.50902	39.519	0.952016	0.25027	-1.282
0.0906	0.414	0.0906	0.446	0.0906	0.401	0.0906	0.439	0.453996	1.50936	44.778	0.952516	0.24794	-1.169	0.453996	1.50936	39.533	0.952516	0.24794	-1.308
0.0907	0.415	0.0907	0.447	0.0907	0.402	0.0907	0.43	0.454496	1.5097	44.786	0.953017	0.2456	-1.049	0.454496	1.5097	39.4	0.953017	0.2456	-1.339
0.0908	0.416	0.0908	0.448	0.0908	0.402	0.0908	0.431	0.454996	1.51003	44.789	0.953517	0.24327	-1.236	0.454996	1.51003	39.577	0.953517	0.24327	-1.369
0.0909	0.417	0.0909	0.449	0.0909	0.403	0.0909	0.441	0.455496	1.51036	44.714	0.954017	0.24094	-1.116	0.455496	1.51036	39.598	0.954017	0.24094	-1.398
0.091	0.417	0.091	0.449	0.091	0.404	0.091	0.432	0.455996	1.51069	44.797	0.954517	0.23861	-1.3	0.455996	1.51069	39.604	0.954517	0.23861	-1.426
0.0911	0.417	0.0911	0.449	0.0911	0.404	0.0911	0.433	0.456496	1.51101	44.729	0.955017	0.23628	-1.182	0.456496	1.51101	39.628	0.955017	0.23628	-1.458
0.0912	0.419	0.0912	0.45	0.0912	0.405	0.0912	0.443	0.456996	1.51133	44.813	0.955517	0.23394	-1.365	0.456996	1.51133	39.5	0.955517	0.23394	-1.486
0.0913	0.419	0.0913	0.452	0.0913	0.406	0.0913	0.434	0.457496	1.51165	44.759	0.956017	0.23161	-1.401	0.457496	1.51165	39.66	0.956017	0.23161	-1.515
0.0914	0.42	0.0914	0.452	0.0914	0.406	0.0914	0.434	0.457996	1.51196	44.774	0.956517	0.22928	-1.278	0.457996	1.51196	39.685	0.956517	0.22928	-1.544
0.0915	0.421	0.0915	0.452	0.0915	0.407	0.0915	0.445	0.458496	1.51227	44.801	0.957017	0.22694	-1.464	0.458496	1.51227	39.544	0.957017	0.22694	-1.572
0.0916	0.421	0.0916	0.454	0.0916	0.408	0.0916	0.436	0.458996	1.51257	44.905	0.957517	0.22461	-1.339	0.458996	1.51257	39.722	0.957517	0.22461	-1.602
0.0917	0.421	0.0917	0.453	0.0917	0.408	0.0917	0.446	0.459496	1.51287	44.858	0.958017	0.22227	-1.528	0.459496	1.51287	39.576	0.958017	0.22227	-1.628
0.0918	0.423	0.0918	0.455	0.0918	0.409	0.0918	0.437	0.459996	1.51317	44.908	0.958517	0.21994	-1.404	0.459996	1.51317	39.742	0.958517	0.21994	-1.663
0.0919	0.424	0.0919	0.455	0.0919	0.41	0.0919	0.438	0.460496	1.51346	44.941	0.959017	0.2176	-1.59	0.460496	1.51346	39.618	0.959017	0.2176	-1.686
0.092	0.424	0.092	0.456	0.092	0.41	0.092	0.448	0.460996	1.51375	44.983	0.959517	0.21526	-1.621	0.460996	1.51375	39.785	0.959517	0.21526	-1.716
0.0921	0.425	0.0921	0.457	0.0921	0.411	0.0921	0.439	0.461496	1.51404	45.027	0.960017	0.21293	-1.498	0.461496	1.51404	39.644	0.960017	0.21293	-1.743
0.0922	0.426	0.0922	0.457	0.0922	0.412	0.0922	0.44	0.461996	1.51432	44.98	0.960517	0.21059	-1.687	0.461996	1.51432	39.821	0.960517	0.21059	-1.773
0.0923	0.426	0.0923	0.458	0.0923	0.412	0.0923	0.45	0.462496	1.5146	45.108	0.961017	0.20825	-1.558	0.462496	1.5146	39.684	0.961017	0.20825	-1.801
0.0924	0.427	0.0924	0.457	0.0924	0.413	0.0924	0.441	0.462996	1.51488	45.146	0.961517	0.20591	-1.744	0.462996	1.51488	39.695	0.961517	0.20591	-1.827
0.0925	0.428	0.0925	0.459	0.0925	0.414	0.0925	0.442	0.463496	1.51515	45.108	0.962017	0.20357	-1.776	0.463496	1.51515	39.877	0.962017	0.20357	-1.854
0.0926	0.428	0.0926	0.46	0.0926	0.414	0.0926	0.452	0.463996	1.51541	45.205	0.962517	0.20123	-1.652	0.463996	1.51541	39.741	0.962517	0.20123	-1.887
0.0927	0.429	0.0927	0.461	0.0927	0.415	0.0927	0.443	0.464496	1.51568	45.159	0.963017	0.19889	-1.835	0.464496	1.51568	39.764	0.963017	0.19889	-1.911
0.0928	0.43	0.0928	0.462	0.0928	0.416	0.0928	0.444	0.464996	1.51594	45.267	0.963517	0.19655	-1.869	0.464996	1.51594	39.769	0.963517	0.19655	-1.935
0.0929	0.43	0.0929	0.462	0.0929	0.416	0.0929	0.454	0.465496	1.5162	45.205	0.964017	0.19421	-1.741	0.465496	1.5162	39.945	0.964017	0.19421	-1.967
0.093	0.431	0.093	0.462	0.093	0.417	0.093	0.445	0.465996	1.51645	45.31	0.964517	0.19187	-1.927	0.465996	1.51645	39.806	0.964517	0.19187	-1.992
0.0931	0.432	0.0931	0.464	0.0931	0.418	0.0931	0.455	0.466496	1.5167	45.243	0.965017	0.18953	-1.955	0.466496	1.5167	39.826	0.965017	0.18953	-2.021
0.0932	0.433	0.0932	0.465	0.0932	0.418	0.0932	0.446	0.466996	1.51694	45.258	0.965517	0.18718	-1.83	0.466996	1.51694	39.84	0.965517	0.18718	-2.048
0.0933	0.433	0.0933	0.465	0.0933	0.419	0.0933	0.447	0.467496	1.51719	45.274	0.966017	0.18484	-2.017	0.467496	1.51719	39.857	0.966017	0.18484	-2.072
0.0934	0.434	0.0934	0.466	0.0934	0.42	0.0934	0.457	0.467996	1.51742	45.298	0.966517	0.1825	-1.889	0.467996	1.51742	39.864	0.966517	0.1825	-2.101
0.0935	0.435	0.0935	0.466	0.0935	0.42	0.0935	0.448	0.468496	1.51766	45.296	0.967017	0.18015	-2.072	0.468496	1.51766	39.885	0.967017	0.18015	-2.127
0.0936	0.435	0.0936	0.466	0.0936	0.421	0.0936	0.449	0.468996	1.51789	45.329	0.967517	0.17781	-2.103	0.468996	1.51789	39.885	0.967517	0.17781	-2.157
0.0937	0.436	0.0937	0.468	0.0937	0.422	0.0937	0.459	0.469496	1.51812	45.342	0.968017	0.17547	-1.976	0.469496	1.51812	39.902	0.968017	0.17547	-2.179
0.0938	0.437	0.0938	0.468	0.0938	0.422	0.0938	0.45	0.469996	1.51834	45.351	0.968517	0.17312	-2.16	0.469996	1.51834	39.908	0.968517	0.17312	-2.206
0.0939	0.438	0.0939	0.469	0.0939	0.423	0.0939	0.451	0.470496	1.51856	45.381	0.969017	0.17078	-2.19	0.470496	1.51856	39.923	0.969017	0.17078	-2.233
0.094	0.438	0.094	0.47	0.094	0.424	0.094	0.462	0.470996	1.51878	45.314	0.969517	0.16843	-2.06	0.470996	1.51878	39.934	0.969517	0.16843	-2.259
0.0941	0.439	0.0941	0.47	0.0941	0.424	0.0941	0.452	0.471496	1.51899	45.414	0.970017	0.16609	-2.247	0.471496	1.51899	39.793	0.970017	0.16609	-2.285
0.0942	0.44	0.0942	0.471	0.0942	0.425	0.0942	0.453	0.471996	1.5192	45.364	0.970517	0.16374	-2.273	0.471996	1.5192	39.945	0.970517	0.16374	-2.313
0.0943	0.44	0.0943	0.471	0.0943	0.426	0.0943	0.463	0.472496	1.5194	45.449	0.971017	0.16139	-2.147	0.472496	1.5194	39.965	0.971017	0.16139	-2.337
0.0944	0.441	0.0944	0.473	0.0944	0.426	0.0944	0.454	0.472996	1.51961	45.402	0.971517	0.15905	-2.331	0.472996	1.51961	39.986	0.971517	0.15905	-2.362
0.0945	0.442	0.0945	0.473	0.0945	0.427	0.0945	0.465	0.473496	1.5198	45.496	0.972017	0.1567	-2.356	0.473496	1.5198	39.831	0.972017	0.1567	-2.388
0.0946	0.442	0.0946	0.474	0.0946	0.428	0.0946	0.456	0.473996	1.52	45.423	0.972517	0.15435	-2.386	0.473996	1.52	39.998	0.972517	0.15435	-2.416
0.0947	0.443	0.0947	0.475	0.0947	0.428	0.0947	0.456	0.474496	1.52019	45.443	0.973017	0.152	-2.26	0.474496	1.52019	40.015	0.973017	0.152	-2.441
0.0948	0.444	0.0948	0.475	0.0948	0.429	0.0948	0.467	0.474996	1.52037	45.535	0.973517	0.14966	-2.437	0.474996	1.52037	39.875	0.973517	0.14966	-2.462
0.0949	0.444	0.0949	0.475	0.0949	0.43	0.0949	0.458	0.475496	1.52056	45.456	0.974018	0.14731	-2.471	0.475496	1.52056	40.037	0.974018	0.14731	-2.493
0.095	0.445	0.095	0.477	0.095	0.43	0.095	0.458	0.475996	1.52074	45.448	0.974518	0.14496	-2.339	0.475996	1.52074	39.897	0.974518	0.14496	-2.517
0.0951	0.446	0.0951	0.478	0.0951	0.431	0.0951	0.469	0.476496	1.52091	45.478	0.975018	0.14261	-2.521	0.476496	1.52091	40.065	0.975018	0.14261	-2.54
0.0952	0.447	0.0952	0.478	0.0952	0.432	0.0952	0.46	0.476996	1.52108	45.46	0.975518	0.14026	-2.55	0.476996	1.52108	39.93	0.975518	0.14026	-2.568
0.0953	0.447	0.0953	0.479	0.0953	0.432	0.0953	0.46	0.477496	1.52125	45.463	0.976018	0.13791	-2.42	0.477496	1.52125	40.083	0.976018	0.13791	-2.593
0.0954	0.448	0.0954	0.48	0.0954	0.433	0.0954	0.471	0.477996	1.52142	45.379	0.976518	0.13556	-2.601	0.477996	1.52142	39.941	0.976518	0.13556	-2.615
0.0955	0.449	0.0955	0.48	0.0955	0.434	0.0955	0.462	0.478496	1.52158	45.454	0.977018	0.13321	-2.63	0.478496	1.52158	40.118	0.977018	0.13321	-2.642
0.0956	0.449	0.0956	0.48	0.0956	0.434	0.0956	0.462	0.478996	1.52174	45.455	0.977518	0.13086	-2.654	0.478996	1.52174	39.965	0.977518	0.13086	-2.668
0.0957	0.45	0.0957	0.482	0.0957	0.435	0.0957	0.472	0.479496	1.52189	45.377	0.978018	0.12851	-2.528	0.479496	1.52189	39.981	0.978018	0.12851	-2.69
0.0958	0.451	0.0958	0.483	0.0958	0.436	0.0958	0.464	0.479996	1.52204	45.445	0.978518	0.12616	-2.706	0.479996	1.52204	40.142	0.978518	0.12616	-2.716
0.0959	0.452	0.0959	0.483	0.0959	0.437	0.0959	0.464	0.480496	1.52218	45.435	0.979018	0.12381	-2.735	0.480496	1.52218	39.999	0.979018	0.12381	-2.743
0.096	0.452	0.096	0.484	0.096	0.437	0.096	0.475	0.480996	1.52233	45.357	0.979518	0.12146	-2.603	0.480996	1.52233	39.999	0.979518	0.12146	-2.765
0.0961	0.453	0.0961	0.485	0.0961	0.438	0.0961	0.466	0.481496	1.52247	45.339	0.980018	0.11911	-2.786	0.481496	1.52247	40.019	0.980018	0.11911	-2.791
0.0962	0.453	0.0962	0.485	0.0962	0.439	0.0962	0.476	0.481996	1.5226	45.415	0.980518	0.11675	-2.809	0.481996	1.5226	40.023	0.980518	0.11675	-2.816
0.0963	0.454	0.0963	0.486	0.0963	0.439	0.0963	0.467	0.482496	1.52273	45.322	0.981018	0.1144	-2.837	0.482496	1.52273	40.179	0.981018	0.1144	-2.84
0.0964	0.455	0.0964	0.487	0.0964	0.44	0.0964	0.468	0.482996	1.52286	45.314	0.981518	0.11205	-2.708	0.482996	1.52286	40.035	0.981518	0.11205	-2.864
0.0965	0.456	0.0965	0.488	0.0965	0.441	0.0965	0.478	0.483496	1.52298	45.299	0.982018	0.1097	-2.887	0.483496	1.52298	40.047	0.982018	0.1097	-2.888
0.0966	0.457	0.0966	0.488	0.0966	0.441	0.0966	0.469	0.483996	1.5231	45.289	0.982518	0.10735	-2.913	0.483996	1.5231	40.044	0.982518	0.10735	-2.913
0.0967	0.457	0.0967	0.489	0.0967	0.442	0.0967	0.47	0.484496	1.52322	45.268	0.983018	0.10499	-2.938	0.484496	1.52322	40.046	0.983018	0.10499	-2.94
0.0968	0.457	0.0968	0.489	0.0968	0.443	0.0968	0.48	0.484996	1.52333	45.261	0.983518	0.10264	-2.809	0.484996	1.52333	40.067	0.983518	0.10264	-2.96
0.0969	0.459	0.0969	0.49	0.0969	0.443	0.0969	0.471	0.485496	1.52344	45.236	0.984018	0.10029	-2.987	0.485496	1.52344	40.065	0.984018	0.10029	-2.989
0.097	0.46	0.097	0.491	0.097	0.444	0.097	0.472	0.485996	1.52355	45.23	0.984518	0.09793	-3.016	0.485996	1.52355	40.066	0.984518	0.09793	-3.011
0.0971	0.46	0.0971	0.492	0.0971	0.445	0.0971	0.482	0.486496	1.52365	45.212	0.985018	0.09558	-2.884	0.486496	1.52365	39.92	0.985018	0.09558	-3.036
0.0972	0.461	0.0972	0.492	0.0972	0.445	0.0972	0.473	0.486996	1.52375	45.206	0.985518	0.09323	-3.062	0.486996	1.52375	40.072	0.985518	0.09323	-3.06
0.0973	0.462	0.0973	0.493	0.0973	0.446	0.0973	0.474	0.487496	1.52384	45.12	0.986018	0.09087	-3.087	0.487496	1.52384	40.085	0.986018	0.09087	-3.087
0.0974	0.462	0.0974	0.494	0.0974	0.447	0.0974	0.484	0.487996	1.52393	45.183	0.986518	0.08852	-3.114	0.487996	1.52393	40.092	0.986518	0.08852	-3.106
0.0975	0.463	0.0975	0.493	0.0975	0.447	0.0975	0.475	0.488495	1.52402	45.121	0.987018	0.08616	-2.985	0.488495	1.52402	40.1	0.987018	0.08616	-3.137
0.0976	0.464	0.0976	0.496	0.0976	0.448	0.0976	0.485	0.488995	1.5241	45.211	0.987518	0.08381	-3.16	0.488995	1.5241	39.944	0.987518	0.08381	-3.155
0.0977	0.465	0.0977	0.496	0.0977	0.449	0.0977	0.477	0.489495	1.52418	45.146	0.988018	0.08145	-3.186	0.489495	1.52418	40.109	0.988018	0.08145	-3.186
0.0978	0.466	0.0978	0.497	0.0978	0.45	0.0978	0.477	0.489995	1.52426	45.244	0.988518	0.0791	-3.212	0.489995	1.52426	40.114	0.988518	0.0791	-3.205
0.0979	0.466	0.0979	0.498	0.0979	0.45	0.0979	0.487	0.490495	1.52433	45.198	0.989018	0.07674	-3.082	0.490495	1.52433	39.956	0.989018	0.07674	-3.233
0.098	0.467	0.098	0.498	0.098	0.451	0.098	0.478	0.490995	1.5244	45.226	0.989518	0.07439	-3.262	0.490995	1.5244	40.136	0.989518	0.07439	-3.256
0.0981	0.467	0.0981	0.498	0.0981	0.452	0.0981	0.479	0.491495	1.52447	45.266	0.990018	0.07203	-3.283	0.491495	1.52447	40.126	0.990018	0.07203	-3.281
0.0982	0.468	0.0982	0.499	0.0982	0.452	0.0982	0.49	0.491995	1.52453	45.306	0.990518	0.06968	-3.31	0.491995	1.52453	39.983	0.990518	0.06968	-3.305
0.0983	0.469	0.0983	0.501	0.0983	0.453	0.0983	0.481	0.492495	1.52458	45.342	0.991018	0.06732	-3.18	0.492495	1.52458	40.132	0.991018	0.06732	-3.328
0.0984	0.47	0.0984	0.501	0.0984	0.454	0.0984	0.481	0.492995	1.52464	45.372	0.991518	0.06497	-3.355	0.492995	1.52464	39.986	0.991518	0.06497	-3.357
0.0985	0.47	0.0985	0.501	0.0985	0.454	0.0985	0.492	0.493495	1.52469	45.417	0.992018	0.06261	-3.381	0.493495	1.52469	40.138	0.992018	0.06261	-3.379
0.0986	0.471	0.0986	0.503	0.0986	0.455	0.0986	0.482	0.493995	1.52473	45.445	0.992518	0.06026	-3.407	0.493995	1.52473	39.995	0.992518	0.06026	-3.406
0.0987	0.471	0.0987	0.502	0.0987	0.456	0.0987	0.483	0.494495	1.52478	45.456	0.993018	0.0579	-3.434	0.494495	1.52478	40.071	0.993018	0.0579	-3.427
0.0988	0.473	0.0988	0.504	0.0988	0.456	0.0988	0.494	0.494995	1.52482	45.404	0.993518	0.05555	-3.3	0.494995	1.52482	39.996	0.993518	0.05555	-3.456
0.0989	0.473	0.0989	0.504	0.0989	0.457	0.0989	0.485	0.495495	1.52485	45.498	0.994018	0.05319	-3.478	0.495495	1.52485	40.075	0.994018	0.05319	-3.481
0.099	0.474	0.099	0.506	0.099	0.458	0.099	0.495	0.495995	1.52488	45.516	0.994518	0.05083	-3.504	0.495995	1.52488	40.078	0.994518	0.05083	-3.503
0.0991	0.475	0.0991	0.506	0.0991	0.459	0.0991	0.486	0.496495	1.52491	45.431	0.995018	0.04848	-3.53	0.496495	1.52491	39.992	0.995018	0.04848	-3.533
0.0992	0.476	0.0992	0.507	0.0992	0.459	0.0992	0.487	0.496995	1.52493	45.516	0.995519	0.04612	-3.397	0.496995	1.52493	40.077	0.995519	0.04612	-3.553
0.0993	0.476	0.0993	0.508	0.0993	0.46	0.0993	0.497	0.497495	1.52495	45.444	0.996019	0.04377	-3.578	0.497495	1.52495	40	0.996019	0.04377	-3.585
0.0994	0.476	0.0994	0.507	0.0994	0.461	0.0994	0.488	0.497995	1.52497	45.453	0.996519	0.04141	-3.602	0.497995	1.52497	39.999	0.996519	0.04141	-3.605
0.0995	0.478	0.0995	0.509	0.0995	0.461	0.0995	0.489	0.498495	1.52498	45.522	0.997019	0.03905	-3.624	0.498495	1.52498	40.079	0.997019	0.03905	-3.637
0.0996	0.478	0.0996	0.51	0.0996	0.462	0.0996	0.499	0.498995	1.52499	45.454	0.997519	0.0367	-3.495	0.498995	1.52499	40	0.997519	0.0367	-3.655
0.0997	0.479	0.0997	0.511	0.0997	0.463	0.0997	0.49	0.499495	1.525	45.448	0.998019	0.03434	-3.674	0.499495	1.525	40.006	0.998019	0.03434	-3.691
0.0998	0.48	0.0998	0.511	0.0998	0.463	0.0998	0.491	0.499995	1.525	45.47	0.998519	0.03199	-3.7	0.499995	1.525	40.012	0.998519	0.03199	-3.707
0.0999	0.481	0.0999	0.512	0.0999	0.464	0.0999	0.501				0.999019	0.02963	-3.724				0.999019	0.02963	-3.741
0.1	0.481	0.1	0.511	0.1	0.465	0.1	0.492				0.999519	0.02727	-3.595				0.999519	0.02727	-3.763
0.1001	0.482	0.1001	0.513	0.1001	0.465	0.1001	0.493				1.00002	0.02492	-3.77				1.00002	0.02492	-3.791
0.1002	0.483	0.1002	0.515	0.1002	0.466	0.1002	0.503
0.1003	0.484	0.1003	0.514	0.1003	0.467	0.1003	0.494
0.1004	0.484	0.1004	0.516	0.1004	0.468	0.1004	0.495
0.1005	0.485	0.1005	0.516	0.1005	0.468	0.1005	0.505
0.1006	0.486	0.1006	0.517	0.1006	0.469	0.1006	0.496
0.1007	0.486	0.1007	0.517	0.1007	0.47	0.1007	0.507
0.1008	0.487	0.1008	0.519	0.1008	0.47	0.1008	0.498
0.1009	0.488	0.1009	0.519	0.1009	0.471	0.1009	0.498
0.101	0.489	0.101	0.52	0.101	0.472	0.101	0.509
0.1011	0.49	0.1011	0.521	0.1011	0.472	0.1011	0.5
0.1012	0.49	0.1012	0.521	0.1012	0.473	0.1012	0.5
0.1013	0.49	0.1013	0.521	0.1013	0.474	0.1013	0.511
0.1014	0.492	0.1014	0.523	0.1014	0.475	0.1014	0.502
0.1015	0.493	0.1015	0.524	0.1015	0.475	0.1015	0.503
0.1016	0.493	0.1016	0.524	0.1016	0.476	0.1016	0.513
0.1017	0.494	0.1017	0.525	0.1017	0.477	0.1017	0.504
0.1018	0.495	0.1018	0.526	0.1018	0.477	0.1018	0.505
0.1019	0.495	0.1019	0.527	0.1019	0.478	0.1019	0.515
0.102	0.496	0.102	0.525	0.102	0.479	0.102	0.506
0.1021	0.497	0.1021	0.529	0.1021	0.479	0.1021	0.517
0.1022	0.498	0.1022	0.529	0.1022	0.48	0.1022	0.508
0.1023	0.498	0.1023	0.53	0.1023	0.481	0.1023	0.508
0.1024	0.499	0.1024	0.53	0.1024	0.482	0.1024	0.519
0.1025	0.5	0.1025	0.531	0.1025	0.482	0.1025	0.51
0.1026	0.5	0.1026	0.53	0.1026	0.483	0.1026	0.51
0.1027	0.501	0.1027	0.533	0.1027	0.484	0.1027	0.521
0.1028	0.502	0.1028	0.533	0.1028	0.484	0.1028	0.512
0.1029	0.503	0.1029	0.534	0.1029	0.485	0.1029	0.512
0.103	0.503	0.103	0.535	0.103	0.486	0.103	0.523
0.1031	0.505	0.1031	0.535	0.1031	0.487	0.1031	0.514
0.1032	0.504	0.1032	0.536	0.1032	0.487	0.1032	0.515
0.1033	0.506	0.1033	0.536	0.1033	0.488	0.1033	0.525
0.1034	0.506	0.1034	0.538	0.1034	0.489	0.1034	0.516
0.1035	0.507	0.1035	0.538	0.1035	0.489	0.1035	0.526
0.1036	0.508	0.1036	0.539	0.1036	0.49	0.1036	0.517
0.1037	0.509	0.1037	0.541	0.1037	0.491	0.1037	0.518
0.1038	0.51	0.1038	0.541	0.1038	0.492	0.1038	0.529
0.1039	0.51	0.1039	0.54	0.1039	0.492	0.1039	0.52
0.104	0.511	0.104	0.542	0.104	0.493	0.104	0.52
0.1041	0.512	0.1041	0.543	0.1041	0.494	0.1041	0.531
0.1042	0.513	0.1042	0.544	0.1042	0.494	0.1042	0.522
0.1043	0.513	0.1043	0.545	0.1043	0.495	0.1043	0.522
0.1044	0.514	0.1044	0.546	0.1044	0.496	0.1044	0.533
0.1045	0.514	0.1045	0.545	0.1045	0.497	0.1045	0.524
0.1046	0.516	0.1046	0.547	0.1046	0.497	0.1046	0.525
0.1047	0.516	0.1047	0.548	0.1047	0.498	0.1047	0.535
0.1048	0.517	0.1048	0.548	0.1048	0.499	0.1048	0.526
0.1049	0.518	0.1049	0.549	0.1049	0.499	0.1049	0.526
0.105	0.519	0.105	0.55	0.105	0.5	0.105	0.537
0.1051	0.52	0.1051	0.551	0.1051	0.501	0.1051	0.528
0.1052	0.52	0.1052	0.55	0.1052	0.502	0.1052	0.538
0.1053	0.521	0.1053	0.552	0.1053	0.502	0.1053	0.529
0.1054	0.522	0.1054	0.553	0.1054	0.503	0.1054	0.53
0.1055	0.523	0.1055	0.553	0.1055	0.504	0.1055	0.541
0.1056	0.523	0.1056	0.554	0.1056	0.504	0.1056	0.532
0.1057	0.524	0.1057	0.555	0.1057	0.505	0.1057	0.532
0.1058	0.524	0.1058	0.555	0.1058	0.506	0.1058	0.543
0.1059	0.525	0.1059	0.556	0.1059	0.507	0.1059	0.534
0.106	0.526	0.106	0.557	0.106	0.507	0.106	0.534
0.1061	0.527	0.1061	0.558	0.1061	0.508	0.1061	0.545
0.1062	0.528	0.1062	0.559	0.1062	0.509	0.1062	0.536
0.1063	0.529	0.1063	0.559	0.1063	0.51	0.1063	0.536
0.1064	0.529	0.1064	0.56	0.1064	0.51	0.1064	0.547
0.1065	0.529	0.1065	0.56	0.1065	0.511	0.1065	0.538
0.1066	0.531	0.1066	0.562	0.1066	0.512	0.1066	0.549
0.1067	0.532	0.1067	0.562	0.1067	0.512	0.1067	0.539
0.1068	0.532	0.1068	0.564	0.1068	0.513	0.1068	0.54
0.1069	0.533	0.1069	0.564	0.1069	0.514	0.1069	0.551
0.107	0.534	0.107	0.565	0.107	0.515	0.107	0.542
0.1071	0.534	0.1071	0.564	0.1071	0.515	0.1071	0.542
0.1072	0.535	0.1072	0.567	0.1072	0.516	0.1072	0.553
0.1073	0.536	0.1073	0.567	0.1073	0.517	0.1073	0.544
0.1074	0.537	0.1074	0.568	0.1074	0.517	0.1074	0.545
0.1075	0.538	0.1075	0.569	0.1075	0.518	0.1075	0.555
0.1076	0.539	0.1076	0.569	0.1076	0.519	0.1076	0.546
0.1077	0.539	0.1077	0.571	0.1077	0.52	0.1077	0.547
0.1078	0.539	0.1078	0.57	0.1078	0.52	0.1078	0.557
0.1079	0.541	0.1079	0.571	0.1079	0.521	0.1079	0.548
0.108	0.542	0.108	0.573	0.108	0.522	0.108	0.559
0.1081	0.542	0.1081	0.573	0.1081	0.523	0.1081	0.55
0.1082	0.543	0.1082	0.574	0.1082	0.523	0.1082	0.55
0.1083	0.544	0.1083	0.575	0.1083	0.524	0.1083	0.561
0.1084	0.544	0.1084	0.574	0.1084	0.525	0.1084	0.552
0.1085	0.545	0.1085	0.577	0.1085	0.526	0.1085	0.553
0.1086	0.547	0.1086	0.577	0.1086	0.526	0.1086	0.563
0.1087	0.547	0.1087	0.578	0.1087	0.527	0.1087	0.554
0.1088	0.548	0.1088	0.579	0.1088	0.528	0.1088	0.555
0.1089	0.549	0.1089	0.579	0.1089	0.528	0.1089	0.565
0.109	0.549	0.109	0.58	0.109	0.529	0.109	0.556
0.1091	0.55	0.1091	0.581	0.1091	0.53	0.1091	0.557
0.1092	0.551	0.1092	0.581	0.1092	0.531	0.1092	0.567
0.1093	0.552	0.1093	0.583	0.1093	0.531	0.1093	0.558
0.1094	0.553	0.1094	0.583	0.1094	0.532	0.1094	0.559
0.1095	0.553	0.1095	0.584	0.1095	0.533	0.1095	0.57
0.1096	0.554	0.1096	0.585	0.1096	0.534	0.1096	0.56
0.1097	0.554	0.1097	0.585	0.1097	0.534	0.1097	0.571
0.1098	0.556	0.1098	0.586	0.1098	0.535	0.1098	0.562
0.1099	0.557	0.1099	0.587	0.1099	0.536	0.1099	0.563
0.11	0.557	0.11	0.588	0.11	0.537	0.11	0.573
0.1101	0.558	0.1101	0.589	0.1101	0.537	0.1101	0.564
0.1102	0.559	0.1102	0.589	0.1102	0.538	0.1102	0.565
0.1103	0.559	0.1103	0.589	0.1103	0.539	0.1103	0.575
0.1104	0.56	0.1104	0.591	0.1104	0.54	0.1104	0.566
0.1105	0.561	0.1105	0.592	0.1105	0.54	0.1105	0.567
0.1106	0.562	0.1106	0.593	0.1106	0.541	0.1106	0.578
0.1107	0.563	0.1107	0.593	0.1107	0.542	0.1107	0.569
0.1108	0.563	0.1108	0.594	0.1108	0.543	0.1108	0.569
0.1109	0.564	0.1109	0.596	0.1109	0.543	0.1109	0.58
0.111	0.565	0.111	0.594	0.111	0.544	0.111	0.571
0.1111	0.566	0.1111	0.598	0.1111	0.545	0.1111	0.581
0.1112	0.567	0.1112	0.597	0.1112	0.545	0.1112	0.572
0.1113	0.568	0.1113	0.598	0.1113	0.546	0.1113	0.573
0.1114	0.568	0.1114	0.599	0.1114	0.547	0.1114	0.584
0.1115	0.569	0.1115	0.599	0.1115	0.548	0.1115	0.574
0.1116	0.569	0.1116	0.6	0.1116	0.548	0.1116	0.575
0.1117	0.571	0.1117	0.601	0.1117	0.549	0.1117	0.586
0.1118	0.571	0.1118	0.602	0.1118	0.55	0.1118	0.577
0.1119	0.572	0.1119	0.603	0.1119	0.551	0.1119	0.577
0.112	0.573	0.112	0.603	0.112	0.551	0.112	0.588
0.1121	0.573	0.1121	0.604	0.1121	0.552	0.1121	0.579
0.1122	0.575	0.1122	0.606	0.1122	0.553	0.1122	0.58
0.1123	0.575	0.1123	0.605	0.1123	0.554	0.1123	0.59
0.1124	0.577	0.1124	0.607	0.1124	0.554	0.1124	0.581
0.1125	0.576	0.1125	0.607	0.1125	0.555	0.1125	0.592
0.1126	0.577	0.1126	0.607	0.1126	0.556	0.1126	0.583
0.1127	0.579	0.1127	0.611	0.1127	0.557	0.1127	0.584
0.1128	0.579	0.1128	0.609	0.1128	0.557	0.1128	0.594
0.1129	0.581	0.1129	0.612	0.1129	0.558	0.1129	0.585
0.113	0.58	0.113	0.61	0.113	0.559	0.113	0.586
0.1131	0.582	0.1131	0.614	0.1131	0.56	0.1131	0.596
0.1132	0.582	0.1132	0.612	0.1132	0.56	0.1132	0.587
0.1133	0.583	0.1133	0.612	0.1133	0.561	0.1133	0.588
0.1134	0.585	0.1134	0.617	0.1134	0.562	0.1134	0.598
0.1135	0.584	0.1135	0.614	0.1135	0.563	0.1135	0.589
0.1136	0.586	0.1136	0.618	0.1136	0.563	0.1136	0.59
0.1137	0.586	0.1137	0.616	0.1137	0.564	0.1137	0.6
0.1138	0.588	0.1138	0.62	0.1138	0.565	0.1138	0.592
0.1139	0.587	0.1139	0.617	0.1139	0.566	0.1139	0.592
0.114	0.588	0.114	0.619	0.114	0.566	0.114	0.603
0.1141	0.59	0.1141	0.621	0.1141	0.567	0.1141	0.594
0.1142	0.59	0.1142	0.62	0.1142	0.568	0.1142	0.604
0.1143	0.592	0.1143	0.623	0.1143	0.569	0.1143	0.596
0.1144	0.591	0.1144	0.622	0.1144	0.569	0.1144	0.596
0.1145	0.592	0.1145	0.621	0.1145	0.57	0.1145	0.607
0.1146	0.594	0.1146	0.626	0.1146	0.571	0.1146	0.598
0.1147	0.594	0.1147	0.624	0.1147	0.572	0.1147	0.598
0.1148	0.596	0.1148	0.627	0.1148	0.572	0.1148	0.609
0.1149	0.595	0.1149	0.626	0.1149	0.573	0.1149	0.6
0.115	0.598	0.115	0.629	0.115	0.574	0.115	0.601
0.1151	0.597	0.1151	0.626	0.1151	0.575	0.1151	0.611
0.1152	0.598	0.1152	0.628	0.1152	0.576	0.1152	0.602
0.1153	0.6	0.1153	0.631	0.1153	0.576	0.1153	0.603
0.1154	0.599	0.1154	0.63	0.1154	0.577	0.1154	0.613
0.1155	0.602	0.1155	0.632	0.1155	0.578	0.1155	0.604
0.1156	0.601	0.1156	0.631	0.1156	0.579	0.1156	0.615
0.1157	0.603	0.1157	0.634	0.1157	0.579	0.1157	0.606
0.1158	0.603	0.1158	0.633	0.1158	0.58	0.1158	0.607
0.1159	0.604	0.1159	0.633	0.1159	0.581	0.1159	0.617
0.116	0.606	0.116	0.637	0.116	0.582	0.116	0.608
0.1161	0.605	0.1161	0.635	0.1161	0.582	0.1161	0.609
0.1162	0.607	0.1162	0.638	0.1162	0.583	0.1162	0.619
0.1163	0.607	0.1163	0.637	0.1163	0.584	0.1163	0.611
0.1164	0.609	0.1164	0.638	0.1164	0.585	0.1164	0.611
0.1165	0.608	0.1165	0.64	0.1165	0.585	0.1165	0.622
0.1166	0.609	0.1166	0.639	0.1166	0.586	0.1166	0.613
0.1167	0.611	0.1167	0.643	0.1167	0.587	0.1167	0.613
0.1168	0.611	0.1168	0.64	0.1168	0.588	0.1168	0.624
0.1169	0.613	0.1169	0.645	0.1169	0.589	0.1169	0.615
0.117	0.612	0.117	0.642	0.117	0.589	0.117	0.625
0.1171	0.613	0.1171	0.644	0.1171	0.59	0.1171	0.617
0.1172	0.615	0.1172	0.646	0.1172	0.591	0.1172	0.617
0.1173	0.615	0.1173	0.646	0.1173	0.592	0.1173	0.628
0.1174	0.617	0.1174	0.647	0.1174	0.592	0.1174	0.619
0.1175	0.617	0.1175	0.646	0.1175	0.593	0.1175	0.62
0.1176	0.619	0.1176	0.65	0.1176	0.594	0.1176	0.63
0.1177	0.618	0.1177	0.648	0.1177	0.595	0.1177	0.621
0.1178	0.619	0.1178	0.649	0.1178	0.595	0.1178	0.622
0.1179	0.621	0.1179	0.653	0.1179	0.596	0.1179	0.632
0.118	0.621	0.118	0.65	0.118	0.597	0.118	0.624
0.1181	0.623	0.1181	0.653	0.1181	0.598	0.1181	0.624
0.1182	0.622	0.1182	0.653	0.1182	0.598	0.1182	0.635
0.1183	0.624	0.1183	0.655	0.1183	0.599	0.1183	0.626
0.1184	0.624	0.1184	0.655	0.1184	0.6	0.1184	0.627
0.1185	0.625	0.1185	0.654	0.1185	0.601	0.1185	0.637
0.1186	0.627	0.1186	0.658	0.1186	0.602	0.1186	0.628
0.1187	0.626	0.1187	0.655	0.1187	0.602	0.1187	0.639
0.1188	0.628	0.1188	0.66	0.1188	0.603	0.1188	0.63
0.1189	0.628	0.1189	0.658	0.1189	0.604	0.1189	0.63
0.119	0.629	0.119	0.658	0.119	0.605	0.119	0.641
0.1191	0.631	0.1191	0.662	0.1191	0.605	0.1191	0.632
0.1192	0.63	0.1192	0.66	0.1192	0.606	0.1192	0.633
0.1193	0.633	0.1193	0.664	0.1193	0.607	0.1193	0.643
0.1194	0.632	0.1194	0.662	0.1194	0.608	0.1194	0.634
0.1195	0.634	0.1195	0.665	0.1195	0.609	0.1195	0.635
0.1196	0.634	0.1196	0.663	0.1196	0.609	0.1196	0.645
0.1197	0.635	0.1197	0.665	0.1197	0.61	0.1197	0.636
0.1198	0.637	0.1198	0.668	0.1198	0.611	0.1198	0.637
0.1199	0.636	0.1199	0.665	0.1199	0.612	0.1199	0.648
0.12	0.638	0.12	0.67	0.12	0.612	0.12	0.639
0.1201	0.638	0.1201	0.667	0.1201	0.613	0.1201	0.649
0.1202	0.64	0.1202	0.671	0.1202	0.614	0.1202	0.64
0.1203	0.64	0.1203	0.67	0.1203	0.615	0.1203	0.641
0.1204	0.64	0.1204	0.67	0.1204	0.616	0.1204	0.652
0.1205	0.642	0.1205	0.673	0.1205	0.616	0.1205	0.643
0.1206	0.642	0.1206	0.672	0.1206	0.617	0.1206	0.644
0.1207	0.644	0.1207	0.676	0.1207	0.618	0.1207	0.654
0.1208	0.644	0.1208	0.673	0.1208	0.619	0.1208	0.645
0.1209	0.646	0.1209	0.677	0.1209	0.619	0.1209	0.646
0.121	0.645	0.121	0.675	0.121	0.62	0.121	0.656
0.1211	0.646	0.1211	0.676	0.1211	0.621	0.1211	0.648
0.1212	0.648	0.1212	0.68	0.1212	0.622	0.1212	0.648
0.1213	0.648	0.1213	0.677	0.1213	0.623	0.1213	0.659
0.1214	0.65	0.1214	0.681	0.1214	0.623	0.1214	0.65
0.1215	0.65	0.1215	0.679	0.1215	0.624	0.1215	0.66
0.1216	0.65	0.1216	0.681	0.1216	0.625	0.1216	0.651
0.1217	0.652	0.1217	0.683	0.1217	0.626	0.1217	0.652
0.1218	0.652	0.1218	0.683	0.1218	0.627	0.1218	0.663
0.1219	0.654	0.1219	0.684	0.1219	0.627	0.1219	0.654
0.122	0.654	0.122	0.683	0.122	0.628	0.122	0.654
0.1221	0.656	0.1221	0.687	0.1221	0.629	0.1221	0.665
0.1222	0.655	0.1222	0.685	0.1222	0.63	0.1222	0.656
0.1223	0.656	0.1223	0.686	0.1223	0.63	0.1223	0.657
0.1224	0.658	0.1224	0.69	0.1224	0.631	0.1224	0.667
0.1225	0.658	0.1225	0.687	0.1225	0.632	0.1225	0.658
0.1226	0.66	0.1226	0.69	0.1226	0.633	0.1226	0.659
0.1227	0.66	0.1227	0.69	0.1227	0.634	0.1227	0.67
0.1228	0.662	0.1228	0.692	0.1228	0.634	0.1228	0.661
0.1229	0.661	0.1229	0.692	0.1229	0.635	0.1229	0.661
0.123	0.662	0.123	0.691	0.123	0.636	0.123	0.672
0.1231	0.664	0.1231	0.695	0.1231	0.637	0.1231	0.663
0.1232	0.664	0.1232	0.693	0.1232	0.638	0.1232	0.673
0.1233	0.666	0.1233	0.697	0.1233	0.638	0.1233	0.665
0.1234	0.665	0.1234	0.695	0.1234	0.639	0.1234	0.665
0.1235	0.666	0.1235	0.696	0.1235	0.64	0.1235	0.676
0.1236	0.668	0.1236	0.699	0.1236	0.641	0.1236	0.667
0.1237	0.668	0.1237	0.697	0.1237	0.641	0.1237	0.668
0.1238	0.67	0.1238	0.702	0.1238	0.642	0.1238	0.679
0.1239	0.67	0.1239	0.699	0.1239	0.643	0.1239	0.669
0.124	0.672	0.124	0.703	0.124	0.644	0.124	0.67
0.1241	0.671	0.1241	0.701	0.1241	0.645	0.1241	0.681
0.1242	0.672	0.1242	0.702	0.1242	0.645	0.1242	0.672
0.1243	0.674	0.1243	0.706	0.1243	0.646	0.1243	0.673
0.1244	0.674	0.1244	0.703	0.1244	0.647	0.1244	0.683
0.1245	0.676	0.1245	0.707	0.1245	0.648	0.1245	0.674
0.1246	0.676	0.1246	0.704	0.1246	0.649	0.1246	0.685
0.1247	0.678	0.1247	0.709	0.1247	0.649	0.1247	0.676
0.1248	0.677	0.1248	0.707	0.1248	0.65	0.1248	0.676
0.1249	0.678	0.1249	0.708	0.1249	0.651	0.1249	0.687
0.125	0.68	0.125	0.711	0.125	0.652	0.125	0.678
0.1251	0.68	0.1251	0.709	0.1251	0.653	0.1251	0.679
0.1252	0.682	0.1252	0.713	0.1252	0.653	0.1252	0.689
0.1253	0.682	0.1253	0.711	0.1253	0.654	0.1253	0.681
0.1254	0.684	0.1254	0.714	0.1254	0.655	0.1254	0.681
0.1255	0.683	0.1255	0.713	0.1255	0.656	0.1255	0.692
0.1256	0.684	0.1256	0.714	0.1256	0.657	0.1256	0.683
0.1257	0.686	0.1257	0.717	0.1257	0.657	0.1257	0.684
0.1258	0.686	0.1258	0.715	0.1258	0.658	0.1258	0.694
0.1259	0.688	0.1259	0.719	0.1259	0.659	0.1259	0.685
0.126	0.687	0.126	0.716	0.126	0.66	0.126	0.696
0.1261	0.688	0.1261	0.719	0.1261	0.661	0.1261	0.687
0.1262	0.69	0.1262	0.721	0.1262	0.661	0.1262	0.688
0.1263	0.69	0.1263	0.72	0.1263	0.662	0.1263	0.698
0.1264	0.692	0.1264	0.722	0.1264	0.663	0.1264	0.689
0.1265	0.692	0.1265	0.721	0.1265	0.664	0.1265	0.69
0.1266	0.694	0.1266	0.725	0.1266	0.665	0.1266	0.701
0.1267	0.693	0.1267	0.723	0.1267	0.665	0.1267	0.692
0.1268	0.694	0.1268	0.724	0.1268	0.666	0.1268	0.693
0.1269	0.696	0.1269	0.728	0.1269	0.667	0.1269	0.703
0.127	0.696	0.127	0.725	0.127	0.668	0.127	0.694
0.1271	0.698	0.1271	0.728	0.1271	0.669	0.1271	0.695
0.1272	0.698	0.1272	0.728	0.1272	0.669	0.1272	0.705
0.1273	0.7	0.1273	0.73	0.1273	0.67	0.1273	0.697
0.1274	0.7	0.1274	0.73	0.1274	0.671	0.1274	0.697
0.1275	0.7	0.1275	0.729	0.1275	0.672	0.1275	0.708
0.1276	0.702	0.1276	0.734	0.1276	0.673	0.1276	0.699
0.1277	0.702	0.1277	0.731	0.1277	0.673	0.1277	0.709
0.1278	0.704	0.1278	0.735	0.1278	0.674	0.1278	0.701
0.1279	0.704	0.1279	0.734	0.1279	0.675	0.1279	0.701
0.128	0.705	0.128	0.734	0.128	0.676	0.128	0.712
0.1281	0.707	0.1281	0.738	0.1281	0.677	0.1281	0.703
0.1282	0.706	0.1282	0.736	0.1282	0.677	0.1282	0.704
0.1283	0.708	0.1283	0.74	0.1283	0.678	0.1283	0.714
0.1284	0.708	0.1284	0.737	0.1284	0.679	0.1284	0.705
0.1285	0.71	0.1285	0.741	0.1285	0.68	0.1285	0.706
0.1286	0.71	0.1286	0.739	0.1286	0.681	0.1286	0.717
0.1287	0.711	0.1287	0.74	0.1287	0.682	0.1287	0.708
0.1288	0.713	0.1288	0.744	0.1288	0.682	0.1288	0.709
0.1289	0.712	0.1289	0.741	0.1289	0.683	0.1289	0.719
0.129	0.715	0.129	0.746	0.129	0.684	0.129	0.71
0.1291	0.714	0.1291	0.743	0.1291	0.685	0.1291	0.721
0.1292	0.716	0.1292	0.748	0.1292	0.686	0.1292	0.712
0.1293	0.716	0.1293	0.746	0.1293	0.686	0.1293	0.713
0.1294	0.717	0.1294	0.746	0.1294	0.687	0.1294	0.723
0.1295	0.719	0.1295	0.75	0.1295	0.688	0.1295	0.714
0.1296	0.718	0.1296	0.748	0.1296	0.689	0.1296	0.715
0.1297	0.721	0.1297	0.752	0.1297	0.69	0.1297	0.725
0.1298	0.72	0.1298	0.75	0.1298	0.69	0.1298	0.717
0.1299	0.722	0.1299	0.753	0.1299	0.691	0.1299	0.717
0.13	0.722	0.13	0.751	0.13	0.692	0.13	0.728
0.1301	0.723	0.1301	0.753	0.1301	0.693	0.1301	0.719
0.1302	0.725	0.1302	0.756	0.1302	0.694	0.1302	0.72
0.1303	0.725	0.1303	0.753	0.1303	0.695	0.1303	0.73
0.1304	0.727	0.1304	0.758	0.1304	0.695	0.1304	0.722
0.1305	0.726	0.1305	0.755	0.1305	0.696	0.1305	0.732
0.1306	0.727	0.1306	0.757	0.1306	0.697	0.1306	0.723
0.1307	0.729	0.1307	0.759	0.1307	0.698	0.1307	0.724
0.1308	0.729	0.1308	0.759	0.1308	0.699	0.1308	0.735
0.1309	0.731	0.1309	0.761	0.1309	0.699	0.1309	0.726
0.131	0.731	0.131	0.76	0.131	0.7	0.131	0.726
0.1311	0.733	0.1311	0.764	0.1311	0.701	0.1311	0.737
0.1312	0.732	0.1312	0.762	0.1312	0.702	0.1312	0.728
0.1313	0.733	0.1313	0.763	0.1313	0.703	0.1313	0.729
0.1314	0.735	0.1314	0.767	0.1314	0.704	0.1314	0.739
0.1315	0.735	0.1315	0.764	0.1315	0.704	0.1315	0.731
0.1316	0.737	0.1316	0.767	0.1316	0.705	0.1316	0.731
0.1317	0.737	0.1317	0.767	0.1317	0.706	0.1317	0.742
0.1318	0.739	0.1318	0.769	0.1318	0.707	0.1318	0.733
0.1319	0.739	0.1319	0.769	0.1319	0.708	0.1319	0.734
0.132	0.739	0.132	0.768	0.132	0.708	0.132	0.744
0.1321	0.742	0.1321	0.773	0.1321	0.709	0.1321	0.735
0.1322	0.741	0.1322	0.77	0.1322	0.71	0.1322	0.746
0.1323	0.743	0.1323	0.775	0.1323	0.711	0.1323	0.737
0.1324	0.743	0.1324	0.773	0.1324	0.712	0.1324	0.738
0.1325	0.745	0.1325	0.775	0.1325	0.713	0.1325	0.748
0.1326	0.745	0.1326	0.774	0.1326	0.713	0.1326	0.74
0.1327	0.746	0.1327	0.775	0.1327	0.714	0.1327	0.74
0.1328	0.748	0.1328	0.778	0.1328	0.715	0.1328	0.751
0.1329	0.747	0.1329	0.777	0.1329	0.716	0.1329	0.742
0.133	0.75	0.133	0.781	0.133	0.717	0.133	0.743
0.1331	0.749	0.1331	0.778	0.1331	0.718	0.1331	0.753
0.1332	0.75	0.1332	0.78	0.1332	0.718	0.1332	0.745
0.1333	0.752	0.1333	0.783	0.1333	0.719	0.1333	0.745
0.1334	0.752	0.1334	0.781	0.1334	0.72	0.1334	0.756
0.1335	0.754	0.1335	0.784	0.1335	0.721	0.1335	0.747
0.1336	0.754	0.1336	0.783	0.1336	0.722	0.1336	0.757
0.1337	0.756	0.1337	0.786	0.1337	0.722	0.1337	0.749
0.1338	0.755	0.1338	0.785	0.1338	0.723	0.1338	0.749
0.1339	0.756	0.1339	0.785	0.1339	0.724	0.1339	0.76
0.134	0.758	0.134	0.789	0.134	0.725	0.134	0.751
0.1341	0.758	0.1341	0.788	0.1341	0.726	0.1341	0.752
0.1342	0.76	0.1342	0.79	0.1342	0.727	0.1342	0.762
0.1343	0.76	0.1343	0.789	0.1343	0.727	0.1343	0.754
0.1344	0.762	0.1344	0.793	0.1344	0.728	0.1344	0.754
0.1345	0.762	0.1345	0.79	0.1345	0.729	0.1345	0.765
0.1346	0.762	0.1346	0.792	0.1346	0.73	0.1346	0.756
0.1347	0.765	0.1347	0.795	0.1347	0.731	0.1347	0.757
0.1348	0.764	0.1348	0.794	0.1348	0.732	0.1348	0.767
0.1349	0.766	0.1349	0.796	0.1349	0.732	0.1349	0.759
0.135	0.766	0.135	0.796	0.135	0.733	0.135	0.769
0.1351	0.767	0.1351	0.796	0.1351	0.734	0.1351	0.76
0.1352	0.769	0.1352	0.8	0.1352	0.735	0.1352	0.761
0.1353	0.769	0.1353	0.798	0.1353	0.736	0.1353	0.772
0.1354	0.771	0.1354	0.801	0.1354	0.737	0.1354	0.763
0.1355	0.77	0.1355	0.8	0.1355	0.737	0.1355	0.763
0.1356	0.773	0.1356	0.804	0.1356	0.738	0.1356	0.774
0.1357	0.772	0.1357	0.801	0.1357	0.739	0.1357	0.765
0.1358	0.773	0.1358	0.802	0.1358	0.74	0.1358	0.766
0.1359	0.775	0.1359	0.806	0.1359	0.741	0.1359	0.776
0.136	0.775	0.136	0.804	0.136	0.742	0.136	0.768
0.1361	0.777	0.1361	0.808	0.1361	0.742	0.1361	0.768
0.1362	0.777	0.1362	0.806	0.1362	0.743	0.1362	0.779
0.1363	0.779	0.1363	0.81	0.1363	0.744	0.1363	0.77
0.1364	0.778	0.1364	0.808	0.1364	0.745	0.1364	0.771
0.1365	0.78	0.1365	0.809	0.1365	0.746	0.1365	0.781
0.1366	0.782	0.1366	0.812	0.1366	0.747	0.1366	0.773
0.1367	0.781	0.1367	0.811	0.1367	0.747	0.1367	0.783
0.1368	0.783	0.1368	0.814	0.1368	0.748	0.1368	0.774
0.1369	0.783	0.1369	0.813	0.1369	0.749	0.1369	0.775
0.137	0.785	0.137	0.815	0.137	0.75	0.137	0.786
0.1371	0.785	0.1371	0.814	0.1371	0.751	0.1371	0.777
0.1372	0.786	0.1372	0.815	0.1372	0.752	0.1372	0.778
0.1373	0.788	0.1373	0.818	0.1373	0.753	0.1373	0.788
0.1374	0.788	0.1374	0.817	0.1374	0.753	0.1374	0.78
0.1375	0.79	0.1375	0.82	0.1375	0.754	0.1375	0.78
0.1376	0.789	0.1376	0.819	0.1376	0.755	0.1376	0.791
0.1377	0.79	0.1377	0.819	0.1377	0.756	0.1377	0.782
0.1378	0.792	0.1378	0.822	0.1378	0.757	0.1378	0.783
0.1379	0.792	0.1379	0.822	0.1379	0.758	0.1379	0.793
0.138	0.794	0.138	0.824	0.138	0.758	0.138	0.784
0.1381	0.794	0.1381	0.824	0.1381	0.759	0.1381	0.795
0.1382	0.796	0.1382	0.826	0.1382	0.76	0.1382	0.786
0.1383	0.796	0.1383	0.825	0.1383	0.761	0.1383	0.787
0.1384	0.797	0.1384	0.826	0.1384	0.762	0.1384	0.797
0.1385	0.799	0.1385	0.829	0.1385	0.763	0.1385	0.789
0.1386	0.798	0.1386	0.828	0.1386	0.763	0.1386	0.789
0.1387	0.801	0.1387	0.831	0.1387	0.764	0.1387	0.8
0.1388	0.8	0.1388	0.83	0.1388	0.765	0.1388	0.791
0.1389	0.802	0.1389	0.833	0.1389	0.766	0.1389	0.792
0.139	0.802	0.139	0.832	0.139	0.767	0.139	0.802
0.1391	0.803	0.1391	0.832	0.1391	0.768	0.1391	0.794
0.1392	0.805	0.1392	0.835	0.1392	0.769	0.1392	0.794
0.1393	0.805	0.1393	0.835	0.1393	0.769	0.1393	0.805
0.1394	0.807	0.1394	0.837	0.1394	0.77	0.1394	0.796
0.1395	0.807	0.1395	0.837	0.1395	0.771	0.1395	0.807
0.1396	0.807	0.1396	0.836	0.1396	0.772	0.1396	0.798
0.1397	0.81	0.1397	0.841	0.1397	0.773	0.1397	0.799
0.1398	0.809	0.1398	0.838	0.1398	0.774	0.1398	0.809
0.1399	0.811	0.1399	0.842	0.1399	0.774	0.1399	0.8
0.14	0.811	0.14	0.841	0.14	0.775	0.14	0.801
0.1401	0.813	0.1401	0.843	0.1401	0.776	0.1401	0.812
0.1402	0.813	0.1402	0.843	0.1402	0.777	0.1402	0.803
0.1403	0.814	0.1403	0.843	0.1403	0.778	0.1403	0.804
0.1404	0.816	0.1404	0.846	0.1404	0.779	0.1404	0.814
0.1405	0.816	0.1405	0.845	0.1405	0.78	0.1405	0.806
0.1406	0.818	0.1406	0.849	0.1406	0.78	0.1406	0.807
0.1407	0.818	0.1407	0.846	0.1407	0.781	0.1407	0.817
0.1408	0.82	0.1408	0.851	0.1408	0.782	0.1408	0.808
0.1409	0.819	0.1409	0.848	0.1409	0.783	0.1409	0.809
0.141	0.82	0.141	0.85	0.141	0.784	0.141	0.819
0.1411	0.822	0.1411	0.852	0.1411	0.785	0.1411	0.811
0.1412	0.822	0.1412	0.852	0.1412	0.786	0.1412	0.821
0.1413	0.824	0.1413	0.854	0.1413	0.786	0.1413	0.812
0.1414	0.824	0.1414	0.853	0.1414	0.787	0.1414	0.813
0.1415	0.826	0.1415	0.857	0.1415	0.788	0.1415	0.824
0.1416	0.826	0.1416	0.855	0.1416	0.789	0.1416	0.815
0.1417	0.827	0.1417	0.855	0.1417	0.79	0.1417	0.816
0.1418	0.829	0.1418	0.86	0.1418	0.791	0.1418	0.826
0.1419	0.829	0.1419	0.858	0.1419	0.792	0.1419	0.818
0.142	0.831	0.142	0.861	0.142	0.792	0.142	0.818
0.1421	0.83	0.1421	0.86	0.1421	0.793	0.1421	0.829
0.1422	0.831	0.1422	0.86	0.1422	0.794	0.1422	0.82
0.1423	0.833	0.1423	0.864	0.1423	0.795	0.1423	0.821
0.1424	0.833	0.1424	0.862	0.1424	0.796	0.1424	0.831
0.1425	0.835	0.1425	0.866	0.1425	0.797	0.1425	0.823
0.1426	0.835	0.1426	0.864	0.1426	0.798	0.1426	0.833
0.1427	0.837	0.1427	0.868	0.1427	0.798	0.1427	0.824
0.1428	0.837	0.1428	0.866	0.1428	0.799	0.1428	0.825
0.1429	0.838	0.1429	0.868	0.1429	0.8	0.1429	0.836
0.143	0.84	0.143	0.87	0.143	0.801	0.143	0.827
0.1431	0.84	0.1431	0.869	0.1431	0.802	0.1431	0.828
0.1432	0.842	0.1432	0.873	0.1432	0.803	0.1432	0.838
0.1433	0.841	0.1433	0.87	0.1433	0.804	0.1433	0.829
0.1434	0.844	0.1434	0.874	0.1434	0.804	0.1434	0.83
0.1435	0.843	0.1435	0.873	0.1435	0.805	0.1435	0.841
0.1436	0.844	0.1436	0.873	0.1436	0.806	0.1436	0.832
0.1437	0.846	0.1437	0.877	0.1437	0.807	0.1437	0.833
0.1438	0.846	0.1438	0.875	0.1438	0.808	0.1438	0.844
0.1439	0.848	0.1439	0.879	0.1439	0.809	0.1439	0.835
0.144	0.848	0.144	0.877	0.144	0.81	0.144	0.845
0.1441	0.85	0.1441	0.881	0.1441	0.81	0.1441	0.836
0.1442	0.85	0.1442	0.879	0.1442	0.811	0.1442	0.837
0.1443	0.851	0.1443	0.881	0.1443	0.812	0.1443	0.848
0.1444	0.853	0.1444	0.883	0.1444	0.813	0.1444	0.839
0.1445	0.853	0.1445	0.882	0.1445	0.814	0.1445	0.84
0.1446	0.855	0.1446	0.886	0.1446	0.815	0.1446	0.85
0.1447	0.854	0.1447	0.883	0.1447	0.816	0.1447	0.842
0.1448	0.855	0.1448	0.884	0.1448	0.817	0.1448	0.842
0.1449	0.858	0.1449	0.888	0.1449	0.817	0.1449	0.853
0.145	0.857	0.145	0.886	0.145	0.818	0.145	0.844
0.1451	0.859	0.1451	0.889	0.1451	0.819	0.1451	0.845
0.1452	0.859	0.1452	0.889	0.1452	0.82	0.1452	0.856
0.1453	0.861	0.1453	0.891	0.1453	0.821	0.1453	0.847
0.1454	0.861	0.1454	0.891	0.1454	0.822	0.1454	0.848
0.1455	0.862	0.1455	0.89	0.1455	0.823	0.1455	0.858
0.1456	0.864	0.1456	0.895	0.1456	0.823	0.1456	0.849
0.1457	0.864	0.1457	0.892	0.1457	0.824	0.1457	0.86
0.1458	0.866	0.1458	0.897	0.1458	0.825	0.1458	0.851
0.1459	0.866	0.1459	0.895	0.1459	0.826	0.1459	0.852
0.146	0.868	0.146	0.898	0.146	0.827	0.146	0.862
0.1461	0.868	0.1461	0.897	0.1461	0.828	0.1461	0.854
0.1462	0.868	0.1462	0.898	0.1462	0.829	0.1462	0.854
0.1463	0.871	0.1463	0.9	0.1463	0.83	0.1463	0.865
0.1464	0.87	0.1464	0.9	0.1464	0.83	0.1464	0.856
0.1465	0.873	0.1465	0.903	0.1465	0.831	0.1465	0.857
0.1466	0.872	0.1466	0.901	0.1466	0.832	0.1466	0.868
0.1467	0.873	0.1467	0.903	0.1467	0.833	0.1467	0.859
0.1468	0.875	0.1468	0.906	0.1468	0.834	0.1468	0.86
0.1469	0.875	0.1469	0.905	0.1469	0.835	0.1469	0.87
0.147	0.877	0.147	0.907	0.147	0.836	0.147	0.861
0.1471	0.877	0.1471	0.907	0.1471	0.837	0.1471	0.872
0.1472	0.879	0.1472	0.909	0.1472	0.837	0.1472	0.863
0.1473	0.879	0.1473	0.908	0.1473	0.838	0.1473	0.864
0.1474	0.88	0.1474	0.908	0.1474	0.839	0.1474	0.875
0.1475	0.882	0.1475	0.913	0.1475	0.84	0.1475	0.866
0.1476	0.882	0.1476	0.911	0.1476	0.841	0.1476	0.867
0.1477	0.884	0.1477	0.914	0.1477	0.842	0.1477	0.877
0.1478	0.884	0.1478	0.913	0.1478	0.843	0.1478	0.868
0.1479	0.886	0.1479	0.917	0.1479	0.844	0.1479	0.869
0.148	0.885	0.148	0.914	0.148	0.844	0.148	0.88
0.1481	0.886	0.1481	0.916	0.1481	0.845	0.1481	0.871
0.1482	0.889	0.1482	0.919	0.1482	0.846	0.1482	0.872
0.1483	0.888	0.1483	0.918	0.1483	0.847	0.1483	0.882
0.1484	0.89	0.1484	0.92	0.1484	0.848	0.1484	0.874
0.1485	0.89	0.1485	0.92	0.1485	0.849	0.1485	0.884
0.1486	0.892	0.1486	0.923	0.1486	0.85	0.1486	0.876
0.1487	0.892	0.1487	0.921	0.1487	0.851	0.1487	0.876
0.1488	0.893	0.1488	0.921	0.1488	0.851	0.1488	0.887
0.1489	0.895	0.1489	0.926	0.1489	0.852	0.1489	0.878
0.149	0.895	0.149	0.924	0.149	0.853	0.149	0.879
0.1491	0.897	0.1491	0.927	0.1491	0.854	0.1491	0.89
0.1492	0.897	0.1492	0.926	0.1492	0.855	0.1492	0.881
0.1493	0.898	0.1493	0.927	0.1493	0.856	0.1493	0.882
0.1494	0.9	0.1494	0.93	0.1494	0.857	0.1494	0.892
0.1495	0.9	0.1495	0.929	0.1495	0.858	0.1495	0.883
0.1496	0.902	0.1496	0.933	0.1496	0.858	0.1496	0.884
0.1497	0.902	0.1497	0.93	0.1497	0.859	0.1497	0.895
0.1498	0.904	0.1498	0.934	0.1498	0.86	0.1498	0.886
0.1499	0.903	0.1499	0.932	0.1499	0.861	0.1499	0.897
0.15	0.904	0.15	0.934	0.15	0.862	0.15	0.888
0.1501	0.907	0.1501	0.936	0.1501	0.863	0.1501	0.889
0.1502	0.906	0.1502	0.936	0.1502	0.864	0.1502	0.899
0.1503	0.908	0.1503	0.938	0.1503	0.865	0.1503	0.89
0.1504	0.908	0.1504	0.937	0.1504	0.866	0.1504	0.891
0.1505	0.91	0.1505	0.941	0.1505	0.866	0.1505	0.902
0.1506	0.91	0.1506	0.939	0.1506	0.867	0.1506	0.893
0.1507	0.911	0.1507	0.94	0.1507	0.868	0.1507	0.894
0.1508	0.913	0.1508	0.944	0.1508	0.869	0.1508	0.905
0.1509	0.913	0.1509	0.942	0.1509	0.87	0.1509	0.896
0.151	0.915	0.151	0.945	0.151	0.871	0.151	0.897
0.1511	0.915	0.1511	0.945	0.1511	0.872	0.1511	0.907
0.1512	0.916	0.1512	0.945	0.1512	0.873	0.1512	0.898
0.1513	0.918	0.1513	0.948	0.1513	0.874	0.1513	0.899
0.1514	0.918	0.1514	0.947	0.1514	0.874	0.1514	0.91
0.1515	0.92	0.1515	0.951	0.1515	0.875	0.1515	0.901
0.1516	0.92	0.1516	0.949	0.1516	0.876	0.1516	0.912
0.1517	0.922	0.1517	0.952	0.1517	0.877	0.1517	0.903
0.1518	0.922	0.1518	0.951	0.1518	0.878	0.1518	0.904
0.1519	0.923	0.1519	0.952	0.1519	0.879	0.1519	0.914
0.152	0.925	0.152	0.955	0.152	0.88	0.152	0.906
0.1521	0.925	0.1521	0.953	0.1521	0.881	0.1521	0.906
0.1522	0.927	0.1522	0.957	0.1522	0.881	0.1522	0.917
0.1523	0.926	0.1523	0.955	0.1523	0.882	0.1523	0.908
0.1524	0.929	0.1524	0.958	0.1524	0.883	0.1524	0.909
0.1525	0.928	0.1525	0.958	0.1525	0.884	0.1525	0.92
0.1526	0.929	0.1526	0.958	0.1526	0.885	0.1526	0.911
0.1527	0.932	0.1527	0.962	0.1527	0.886	0.1527	0.912
0.1528	0.931	0.1528	0.96	0.1528	0.887	0.1528	0.922
0.1529	0.933	0.1529	0.964	0.1529	0.888	0.1529	0.914
0.153	0.933	0.153	0.962	0.153	0.889	0.153	0.924
0.1531	0.935	0.1531	0.966	0.1531	0.89	0.1531	0.916
0.1532	0.935	0.1532	0.964	0.1532	0.89	0.1532	0.916
0.1533	0.936	0.1533	0.966	0.1533	0.891	0.1533	0.927
0.1534	0.938	0.1534	0.968	0.1534	0.892	0.1534	0.918
0.1535	0.938	0.1535	0.967	0.1535	0.893	0.1535	0.919
0.1536	0.94	0.1536	0.971	0.1536	0.894	0.1536	0.93
0.1537	0.94	0.1537	0.969	0.1537	0.895	0.1537	0.921
0.1538	0.941	0.1538	0.97	0.1538	0.896	0.1538	0.922
0.1539	0.943	0.1539	0.974	0.1539	0.897	0.1539	0.932
0.154	0.943	0.154	0.972	0.154	0.898	0.154	0.923
0.1541	0.945	0.1541	0.975	0.1541	0.898	0.1541	0.924
0.1542	0.945	0.1542	0.975	0.1542	0.899	0.1542	0.935
0.1543	0.947	0.1543	0.977	0.1543	0.9	0.1543	0.926
0.1544	0.947	0.1544	0.977	0.1544	0.901	0.1544	0.937
0.1545	0.948	0.1545	0.976	0.1545	0.902	0.1545	0.928
0.1546	0.95	0.1546	0.981	0.1546	0.903	0.1546	0.929
0.1547	0.95	0.1547	0.978	0.1547	0.904	0.1547	0.939
0.1548	0.952	0.1548	0.983	0.1548	0.905	0.1548	0.931
0.1549	0.952	0.1549	0.981	0.1549	0.906	0.1549	0.931
0.155	0.954	0.155	0.984	0.155	0.907	0.155	0.942
0.1551	0.954	0.1551	0.983	0.1551	0.907	0.1551	0.933
0.1552	0.954	0.1552	0.984	0.1552	0.908	0.1552	0.934
0.1553	0.957	0.1553	0.986	0.1553	0.909	0.1553	0.945
0.1554	0.956	0.1554	0.986	0.1554	0.91	0.1554	0.936
0.1555	0.959	0.1555	0.989	0.1555	0.911	0.1555	0.937
0.1556	0.958	0.1556	0.987	0.1556	0.912	0.1556	0.947
0.1557	0.961	0.1557	0.991	0.1557	0.913	0.1557	0.939
0.1558	0.96	0.1558	0.989	0.1558	0.914	0.1558	0.939
0.1559	0.961	0.1559	0.991	0.1559	0.915	0.1559	0.95
0.156	0.964	0.156	0.993	0.156	0.916	0.156	0.941
0.1561	0.963	0.1561	0.993	0.1561	0.916	0.1561	0.952
0.1562	0.965	0.1562	0.995	0.1562	0.917	0.1562	0.943
0.1563	0.965	0.1563	0.994	0.1563	0.918	0.1563	0.944
0.1564	0.966	0.1564	0.996	0.1564	0.919	0.1564	0.955
0.1565	0.968	0.1565	0.999	0.1565	0.92	0.1565	0.946
0.1566	0.968	0.1566	0.997	0.1566	0.921	0.1566	0.947
0.1567	0.97	0.1567	1	0.1567	0.922	0.1567	0.957
0.1568	0.97	0.1568	0.999	0.1568	0.923	0.1568	0.948
0.1569	0.972	0.1569	1.003	0.1569	0.924	0.1569	0.949
0.157	0.972	0.157	1.001	0.157	0.925	0.157	0.96
0.1571	0.973	0.1571	1.002	0.1571	0.925	0.1571	0.951
0.1572	0.975	0.1572	1.005	0.1572	0.926	0.1572	0.952
0.1573	0.975	0.1573	1.005	0.1573	0.927	0.1573	0.963
0.1574	0.977	0.1574	1.007	0.1574	0.928	0.1574	0.954
0.1575	0.977	0.1575	1.007	0.1575	0.929	0.1575	0.964
0.1576	0.979	0.1576	1.009	0.1576	0.93	0.1576	0.956
0.1577	0.979	0.1577	1.008	0.1577	0.931	0.1577	0.957
0.1578	0.98	0.1578	1.009	0.1578	0.932	0.1578	0.967
0.1579	0.982	0.1579	1.012	0.1579	0.933	0.1579	0.959
0.158	0.982	0.158	1.011	0.158	0.934	0.158	0.959
0.1581	0.984	0.1581	1.014	0.1581	0.935	0.1581	0.97
0.1582	0.984	0.1582	1.013	0.1582	0.935	0.1582	0.961
0.1583	0.986	0.1583	1.016	0.1583	0.936	0.1583	0.962
0.1584	0.985	0.1584	1.013	0.1584	0.937	0.1584	0.973
0.1585	0.988	0.1585	1.018	0.1585	0.938	0.1585	0.964
0.1586	0.989	0.1586	1.019	0.1586	0.939	0.1586	0.965
0.1587	0.99	0.1587	1.02	0.1587	0.94	0.1587	0.975
0.1588	0.989	0.1588	1.016	0.1588	0.941	0.1588	0.967
0.1589	0.992	0.1589	1.022	0.1589	0.942	0.1589	0.977
0.159	0.993	0.159	1.023	0.159	0.943	0.159	0.969
0.1591	0.992	0.1591	1.019	0.1591	0.944	0.1591	0.969
0.1592	0.995	0.1592	1.025	0.1592	0.945	0.1592	0.98
0.1593	0.996	0.1593	1.026	0.1593	0.945	0.1593	0.971
0.1594	0.997	0.1594	1.027	0.1594	0.946	0.1594	0.972
0.1595	0.995	0.1595	1.023	0.1595	0.947	0.1595	0.983
0.1596	0.999	0.1596	1.029	0.1596	0.948	0.1596	0.974
0.1597	1	0.1597	1.03	0.1597	0.949	0.1597	0.975
0.1598	0.998	0.1598	1.026	0.1598	0.95	0.1598	0.985
0.1599	1.002	0.1599	1.032	0.1599	0.951	0.1599	0.977
0.16	1.003	0.16	1.033	0.16	0.952	0.16	0.978
0.1601	1.004	0.1601	1.034	0.1601	0.953	0.1601	0.988
0.1602	1.002	0.1602	1.03	0.1602	0.954	0.1602	0.979
0.1603	1.006	0.1603	1.036	0.1603	0.955	0.1603	0.98
0.1604	1.007	0.1604	1.037	0.1604	0.956	0.1604	0.991
0.1605	1.005	0.1605	1.033	0.1605	0.956	0.1605	0.982
0.1606	1.009	0.1606	1.039	0.1606	0.957	0.1606	0.993
0.1607	1.01	0.1607	1.04	0.1607	0.958	0.1607	0.984
0.1608	1.011	0.1608	1.041	0.1608	0.959	0.1608	0.985
0.1609	1.009	0.1609	1.037	0.1609	0.96	0.1609	0.996
0.161	1.013	0.161	1.043	0.161	0.961	0.161	0.987
0.1611	1.014	0.1611	1.044	0.1611	0.962	0.1611	0.988
0.1612	1.012	0.1612	1.04	0.1612	0.963	0.1612	0.998
0.1613	1.016	0.1613	1.046	0.1613	0.964	0.1613	0.99
0.1614	1.017	0.1614	1.047	0.1614	0.965	0.1614	0.99
0.1615	1.018	0.1615	1.048	0.1615	0.966	0.1615	1.001
0.1616	1.016	0.1616	1.044	0.1616	0.967	0.1616	0.992
0.1617	1.02	0.1617	1.05	0.1617	0.967	0.1617	0.993
0.1618	1.021	0.1618	1.051	0.1618	0.968	0.1618	1.004
0.1619	1.019	0.1619	1.047	0.1619	0.969	0.1619	0.995
0.162	1.023	0.162	1.053	0.162	0.97	0.162	1.006
0.1621	1.024	0.1621	1.054	0.1621	0.971	0.1621	0.997
0.1622	1.022	0.1622	1.05	0.1622	0.972	0.1622	0.998
0.1623	1.026	0.1623	1.056	0.1623	0.973	0.1623	1.008
0.1624	1.027	0.1624	1.057	0.1624	0.974	0.1624	1
0.1625	1.028	0.1625	1.058	0.1625	0.975	0.1625	1.001
0.1626	1.026	0.1626	1.054	0.1626	0.976	0.1626	1.011
0.1627	1.03	0.1627	1.06	0.1627	0.977	0.1627	1.002
0.1628	1.031	0.1628	1.061	0.1628	0.978	0.1628	1.003
0.1629	1.029	0.1629	1.057	0.1629	0.979	0.1629	1.014
0.163	1.033	0.163	1.063	0.163	0.979	0.163	1.005
0.1631	1.034	0.1631	1.064	0.1631	0.98	0.1631	1.006
0.1632	1.035	0.1632	1.065	0.1632	0.981	0.1632	1.017
0.1633	1.033	0.1633	1.061	0.1633	0.982	0.1633	1.008
0.1634	1.037	0.1634	1.067	0.1634	0.983	0.1634	1.019
0.1635	1.038	0.1635	1.068	0.1635	0.984	0.1635	1.01
0.1636	1.036	0.1636	1.064	0.1636	0.985	0.1636	1.011
0.1637	1.04	0.1637	1.07	0.1637	0.986	0.1637	1.021
0.1638	1.041	0.1638	1.071	0.1638	0.987	0.1638	1.013
0.1639	1.042	0.1639	1.072	0.1639	0.988	0.1639	1.013
0.164	1.04	0.164	1.068	0.164	0.989	0.164	1.024
0.1641	1.044	0.1641	1.074	0.1641	0.99	0.1641	1.016
0.1642	1.045	0.1642	1.075	0.1642	0.991	0.1642	1.016
0.1643	1.043	0.1643	1.071	0.1643	0.991	0.1643	1.027
0.1644	1.047	0.1644	1.077	0.1644	0.992	0.1644	1.018
0.1645	1.048	0.1645	1.078	0.1645	0.993	0.1645	1.019
0.1646	1.049	0.1646	1.079	0.1646	0.994	0.1646	1.03
0.1647	1.048	0.1647	1.075	0.1647	0.995	0.1647	1.021
0.1648	1.051	0.1648	1.081	0.1648	0.996	0.1648	1.022
0.1649	1.052	0.1649	1.082	0.1649	0.997	0.1649	1.032
0.165	1.051	0.165	1.078	0.165	0.998	0.165	1.024
0.1651	1.054	0.1651	1.084	0.1651	0.999	0.1651	1.034
0.1652	1.055	0.1652	1.085	0.1652	1	0.1652	1.025
0.1653	1.056	0.1653	1.087	0.1653	1.001	0.1653	1.027
0.1654	1.055	0.1654	1.082	0.1654	1.002	0.1654	1.037
0.1655	1.058	0.1655	1.088	0.1655	1.003	0.1655	1.028
0.1656	1.059	0.1656	1.089	0.1656	1.004	0.1656	1.029
0.1657	1.058	0.1657	1.085	0.1657	1.004	0.1657	1.04
0.1658	1.061	0.1658	1.091	0.1658	1.005	0.1658	1.031
0.1659	1.062	0.1659	1.092	0.1659	1.006	0.1659	1.032
0.166	1.063	0.166	1.093	0.166	1.007	0.166	1.043
0.1661	1.062	0.1661	1.089	0.1661	1.008	0.1661	1.034
0.1662	1.065	0.1662	1.095	0.1662	1.009	0.1662	1.035
0.1663	1.066	0.1663	1.096	0.1663	1.01	0.1663	1.045
0.1664	1.065	0.1664	1.093	0.1664	1.011	0.1664	1.037
0.1665	1.068	0.1665	1.098	0.1665	1.012	0.1665	1.047
0.1666	1.069	0.1666	1.099	0.1666	1.013	0.1666	1.039
0.1667	1.068	0.1667	1.095	0.1667	1.014	0.1667	1.04
0.1668	1.071	0.1668	1.102	0.1668	1.015	0.1668	1.05
0.1669	1.072	0.1669	1.102	0.1669	1.016	0.1669	1.042
0.167	1.073	0.167	1.104	0.167	1.017	0.167	1.042
0.1671	1.072	0.1671	1.1	0.1671	1.018	0.1671	1.053
0.1672	1.075	0.1672	1.105	0.1672	1.019	0.1672	1.044
0.1673	1.076	0.1673	1.107	0.1673	1.019	0.1673	1.045
0.1674	1.075	0.1674	1.102	0.1674	1.02	0.1674	1.056
0.1675	1.078	0.1675	1.109	0.1675	1.021	0.1675	1.047
0.1676	1.079	0.1676	1.11	0.1676	1.022	0.1676	1.048
0.1677	1.08	0.1677	1.111	0.1677	1.023	0.1677	1.059
0.1678	1.079	0.1678	1.107	0.1678	1.024	0.1678	1.05
0.1679	1.082	0.1679	1.112	0.1679	1.025	0.1679	1.06
0.168	1.083	0.168	1.114	0.168	1.026	0.168	1.052
0.1681	1.082	0.1681	1.11	0.1681	1.027	0.1681	1.053
0.1682	1.085	0.1682	1.116	0.1682	1.028	0.1682	1.063
0.1683	1.087	0.1683	1.117	0.1683	1.029	0.1683	1.055
0.1684	1.088	0.1684	1.118	0.1684	1.03	0.1684	1.056
0.1685	1.086	0.1685	1.114	0.1685	1.031	0.1685	1.066
0.1686	1.09	0.1686	1.12	0.1686	1.032	0.1686	1.057
0.1687	1.091	0.1687	1.121	0.1687	1.033	0.1687	1.058
0.1688	1.089	0.1688	1.117	0.1688	1.033	0.1688	1.069
0.1689	1.093	0.1689	1.123	0.1689	1.034	0.1689	1.06
0.169	1.094	0.169	1.124	0.169	1.035	0.169	1.061
0.1691	1.095	0.1691	1.125	0.1691	1.036	0.1691	1.072
0.1692	1.093	0.1692	1.121	0.1692	1.037	0.1692	1.063
0.1693	1.097	0.1693	1.127	0.1693	1.038	0.1693	1.064
0.1694	1.098	0.1694	1.128	0.1694	1.039	0.1694	1.075
0.1695	1.096	0.1695	1.124	0.1695	1.04	0.1695	1.066
0.1696	1.1	0.1696	1.13	0.1696	1.041	0.1696	1.076
0.1697	1.101	0.1697	1.131	0.1697	1.042	0.1697	1.068
0.1698	1.102	0.1698	1.132	0.1698	1.043	0.1698	1.069
0.1699	1.101	0.1699	1.128	0.1699	1.044	0.1699	1.079
0.17	1.104	0.17	1.134	0.17	1.045	0.17	1.071
0.1701	1.105	0.1701	1.135	0.1701	1.046	0.1701	1.071
0.1702	1.103	0.1702	1.131	0.1702	1.047	0.1702	1.082
0.1703	1.107	0.1703	1.137	0.1703	1.048	0.1703	1.073
0.1704	1.108	0.1704	1.138	0.1704	1.049	0.1704	1.074
0.1705	1.109	0.1705	1.139	0.1705	1.05	0.1705	1.085
0.1706	1.108	0.1706	1.136	0.1706	1.051	0.1706	1.076
0.1707	1.111	0.1707	1.141	0.1707	1.051	0.1707	1.077
0.1708	1.112	0.1708	1.142	0.1708	1.052	0.1708	1.088
0.1709	1.111	0.1709	1.139	0.1709	1.053	0.1709	1.079
0.171	1.114	0.171	1.144	0.171	1.054	0.171	1.09
0.1711	1.115	0.1711	1.146	0.1711	1.055	0.1711	1.081
0.1712	1.114	0.1712	1.142	0.1712	1.056	0.1712	1.082
0.1713	1.117	0.1713	1.147	0.1713	1.057	0.1713	1.093
0.1714	1.119	0.1714	1.149	0.1714	1.058	0.1714	1.084
0.1715	1.119	0.1715	1.15	0.1715	1.059	0.1715	1.085
0.1716	1.118	0.1716	1.146	0.1716	1.06	0.1716	1.096
0.1717	1.122	0.1717	1.152	0.1717	1.061	0.1717	1.087
0.1718	1.123	0.1718	1.153	0.1718	1.062	0.1718	1.088
0.1719	1.121	0.1719	1.149	0.1719	1.063	0.1719	1.098
0.172	1.125	0.172	1.155	0.172	1.064	0.172	1.09
0.1721	1.126	0.1721	1.156	0.1721	1.065	0.1721	1.09
0.1722	1.127	0.1722	1.157	0.1722	1.066	0.1722	1.101
0.1723	1.125	0.1723	1.153	0.1723	1.067	0.1723	1.092
0.1724	1.129	0.1724	1.159	0.1724	1.068	0.1724	1.103
0.1725	1.13	0.1725	1.16	0.1725	1.069	0.1725	1.094
0.1726	1.128	0.1726	1.156	0.1726	1.07	0.1726	1.095
0.1727	1.132	0.1727	1.162	0.1727	1.07	0.1727	1.106
0.1728	1.133	0.1728	1.163	0.1728	1.071	0.1728	1.097
0.1729	1.134	0.1729	1.164	0.1729	1.072	0.1729	1.098
0.173	1.133	0.173	1.16	0.173	1.073	0.173	1.109
0.1731	1.136	0.1731	1.166	0.1731	1.074	0.1731	1.1
0.1732	1.137	0.1732	1.167	0.1732	1.075	0.1732	1.101
0.1733	1.136	0.1733	1.164	0.1733	1.076	0.1733	1.112
0.1734	1.139	0.1734	1.169	0.1734	1.077	0.1734	1.103
0.1735	1.14	0.1735	1.17	0.1735	1.078	0.1735	1.104
0.1736	1.141	0.1736	1.171	0.1736	1.079	0.1736	1.115
0.1737	1.14	0.1737	1.168	0.1737	1.08	0.1737	1.106
0.1738	1.143	0.1738	1.174	0.1738	1.081	0.1738	1.107
0.1739	1.145	0.1739	1.175	0.1739	1.082	0.1739	1.117
0.174	1.143	0.174	1.171	0.174	1.083	0.174	1.109
0.1741	1.146	0.1741	1.177	0.1741	1.084	0.1741	1.119
0.1742	1.148	0.1742	1.178	0.1742	1.085	0.1742	1.111
0.1743	1.149	0.1743	1.179	0.1743	1.086	0.1743	1.111
0.1744	1.147	0.1744	1.175	0.1744	1.087	0.1744	1.122
0.1745	1.151	0.1745	1.181	0.1745	1.088	0.1745	1.113
0.1746	1.152	0.1746	1.182	0.1746	1.089	0.1746	1.114
0.1747	1.15	0.1747	1.178	0.1747	1.09	0.1747	1.125
0.1748	1.154	0.1748	1.184	0.1748	1.091	0.1748	1.116
0.1749	1.155	0.1749	1.185	0.1749	1.091	0.1749	1.117
0.175	1.156	0.175	1.186	0.175	1.092	0.175	1.128
0.1751	1.155	0.1751	1.182	0.1751	1.093	0.1751	1.119
0.1752	1.158	0.1752	1.188	0.1752	1.094	0.1752	1.12
0.1753	1.159	0.1753	1.189	0.1753	1.095	0.1753	1.131
0.1754	1.158	0.1754	1.186	0.1754	1.096	0.1754	1.122
0.1755	1.161	0.1755	1.191	0.1755	1.097	0.1755	1.133
0.1756	1.162	0.1756	1.192	0.1756	1.098	0.1756	1.124
0.1757	1.161	0.1757	1.189	0.1757	1.099	0.1757	1.125
0.1758	1.164	0.1758	1.194	0.1758	1.1	0.1758	1.136
0.1759	1.165	0.1759	1.196	0.1759	1.101	0.1759	1.127
0.176	1.167	0.176	1.197	0.176	1.102	0.176	1.128
0.1761	1.165	0.1761	1.193	0.1761	1.103	0.1761	1.139
0.1762	1.169	0.1762	1.199	0.1762	1.104	0.1762	1.13
0.1763	1.17	0.1763	1.2	0.1763	1.105	0.1763	1.131
0.1764	1.168	0.1764	1.196	0.1764	1.106	0.1764	1.141
0.1765	1.172	0.1765	1.202	0.1765	1.107	0.1765	1.133
0.1766	1.173	0.1766	1.203	0.1766	1.108	0.1766	1.134
0.1767	1.174	0.1767	1.204	0.1767	1.109	0.1767	1.144
0.1768	1.173	0.1768	1.2	0.1768	1.11	0.1768	1.136
0.1769	1.176	0.1769	1.206	0.1769	1.111	0.1769	1.146
0.177	1.177	0.177	1.207	0.177	1.112	0.177	1.138
0.1771	1.176	0.1771	1.203	0.1771	1.113	0.1771	1.139
0.1772	1.179	0.1772	1.209	0.1772	1.114	0.1772	1.149
0.1773	1.18	0.1773	1.21	0.1773	1.115	0.1773	1.14
0.1774	1.181	0.1774	1.212	0.1774	1.116	0.1774	1.141
0.1775	1.18	0.1775	1.208	0.1775	1.117	0.1775	1.152
0.1776	1.183	0.1776	1.214	0.1776	1.117	0.1776	1.143
0.1777	1.184	0.1777	1.215	0.1777	1.118	0.1777	1.144
0.1778	1.183	0.1778	1.211	0.1778	1.119	0.1778	1.155
0.1779	1.187	0.1779	1.217	0.1779	1.12	0.1779	1.146
0.178	1.188	0.178	1.218	0.178	1.121	0.178	1.147
0.1781	1.189	0.1781	1.219	0.1781	1.122	0.1781	1.158
0.1782	1.187	0.1782	1.215	0.1782	1.123	0.1782	1.149
0.1783	1.191	0.1783	1.221	0.1783	1.124	0.1783	1.15
0.1784	1.192	0.1784	1.222	0.1784	1.125	0.1784	1.161
0.1785	1.19	0.1785	1.218	0.1785	1.126	0.1785	1.152
0.1786	1.194	0.1786	1.224	0.1786	1.127	0.1786	1.163
0.1787	1.195	0.1787	1.225	0.1787	1.128	0.1787	1.154
0.1788	1.196	0.1788	1.226	0.1788	1.129	0.1788	1.155
0.1789	1.195	0.1789	1.222	0.1789	1.13	0.1789	1.166
0.179	1.198	0.179	1.229	0.179	1.131	0.179	1.157
0.1791	1.199	0.1791	1.229	0.1791	1.132	0.1791	1.158
0.1792	1.198	0.1792	1.226	0.1792	1.133	0.1792	1.169
0.1793	1.201	0.1793	1.231	0.1793	1.134	0.1793	1.16
0.1794	1.203	0.1794	1.233	0.1794	1.135	0.1794	1.161
0.1795	1.204	0.1795	1.234	0.1795	1.136	0.1795	1.171
0.1796	1.202	0.1796	1.23	0.1796	1.137	0.1796	1.163
0.1797	1.206	0.1797	1.236	0.1797	1.138	0.1797	1.164
0.1798	1.207	0.1798	1.237	0.1798	1.139	0.1798	1.174
0.1799	1.205	0.1799	1.233	0.1799	1.14	0.1799	1.166
0.18	1.209	0.18	1.239	0.18	1.141	0.18	1.176
0.1801	1.21	0.1801	1.24	0.1801	1.142	0.1801	1.168
0.1802	1.209	0.1802	1.236	0.1802	1.143	0.1802	1.169
0.1803	1.212	0.1803	1.242	0.1803	1.144	0.1803	1.179
0.1804	1.213	0.1804	1.243	0.1804	1.145	0.1804	1.17
0.1805	1.214	0.1805	1.244	0.1805	1.146	0.1805	1.171
0.1806	1.213	0.1806	1.241	0.1806	1.147	0.1806	1.182
0.1807	1.216	0.1807	1.246	0.1807	1.148	0.1807	1.173
0.1808	1.217	0.1808	1.248	0.1808	1.149	0.1808	1.174
0.1809	1.216	0.1809	1.244	0.1809	1.15	0.1809	1.185
0.181	1.22	0.181	1.25	0.181	1.151	0.181	1.176
0.1811	1.221	0.1811	1.251	0.1811	1.152	0.1811	1.177
0.1812	1.222	0.1812	1.252	0.1812	1.152	0.1812	1.188
0.1813	1.22	0.1813	1.248	0.1813	1.153	0.1813	1.179
0.1814	1.224	0.1814	1.254	0.1814	1.154	0.1814	1.19
0.1815	1.225	0.1815	1.255	0.1815	1.155	0.1815	1.181
0.1816	1.224	0.1816	1.251	0.1816	1.156	0.1816	1.182
0.1817	1.227	0.1817	1.257	0.1817	1.157	0.1817	1.193
0.1818	1.228	0.1818	1.258	0.1818	1.158	0.1818	1.184
0.1819	1.229	0.1819	1.259	0.1819	1.159	0.1819	1.185
0.182	1.228	0.182	1.256	0.182	1.16	0.182	1.196
0.1821	1.231	0.1821	1.262	0.1821	1.161	0.1821	1.187
0.1822	1.232	0.1822	1.263	0.1822	1.162	0.1822	1.188
0.1823	1.231	0.1823	1.259	0.1823	1.163	0.1823	1.199
0.1824	1.235	0.1824	1.265	0.1824	1.164	0.1824	1.19
0.1825	1.236	0.1825	1.266	0.1825	1.165	0.1825	1.191
0.1826	1.237	0.1826	1.267	0.1826	1.166	0.1826	1.202
0.1827	1.235	0.1827	1.263	0.1827	1.167	0.1827	1.193
0.1828	1.239	0.1828	1.269	0.1828	1.168	0.1828	1.194
0.1829	1.24	0.1829	1.27	0.1829	1.169	0.1829	1.205
0.183	1.239	0.183	1.266	0.183	1.17	0.183	1.196
0.1831	1.242	0.1831	1.272	0.1831	1.171	0.1831	1.207
0.1832	1.243	0.1832	1.273	0.1832	1.172	0.1832	1.198
0.1833	1.244	0.1833	1.274	0.1833	1.173	0.1833	1.199
0.1834	1.243	0.1834	1.271	0.1834	1.174	0.1834	1.21
0.1835	1.246	0.1835	1.277	0.1835	1.175	0.1835	1.201
0.1836	1.248	0.1836	1.278	0.1836	1.176	0.1836	1.202
0.1837	1.246	0.1837	1.274	0.1837	1.177	0.1837	1.212
0.1838	1.25	0.1838	1.28	0.1838	1.178	0.1838	1.204
0.1839	1.251	0.1839	1.281	0.1839	1.179	0.1839	1.205
0.184	1.252	0.184	1.282	0.184	1.18	0.184	1.215
0.1841	1.251	0.1841	1.278	0.1841	1.181	0.1841	1.207
0.1842	1.254	0.1842	1.284	0.1842	1.182	0.1842	1.208
0.1843	1.255	0.1843	1.285	0.1843	1.183	0.1843	1.218
0.1844	1.254	0.1844	1.281	0.1844	1.184	0.1844	1.21
0.1845	1.257	0.1845	1.288	0.1845	1.185	0.1845	1.22
0.1846	1.258	0.1846	1.288	0.1846	1.186	0.1846	1.212
0.1847	1.257	0.1847	1.29	0.1847	1.187	0.1847	1.213
0.1848	1.261	0.1848	1.286	0.1848	1.188	0.1848	1.223
0.1849	1.262	0.1849	1.292	0.1849	1.189	0.1849	1.215
0.185	1.263	0.185	1.293	0.185	1.19	0.185	1.215
0.1851	1.261	0.1851	1.289	0.1851	1.191	0.1851	1.226
0.1852	1.265	0.1852	1.295	0.1852	1.192	0.1852	1.218
0.1853	1.266	0.1853	1.296	0.1853	1.193	0.1853	1.218
0.1854	1.265	0.1854	1.292	0.1854	1.194	0.1854	1.229
0.1855	1.268	0.1855	1.298	0.1855	1.195	0.1855	1.221
0.1856	1.269	0.1856	1.299	0.1856	1.196	0.1856	1.221
0.1857	1.27	0.1857	1.3	0.1857	1.197	0.1857	1.232
0.1858	1.269	0.1858	1.297	0.1858	1.198	0.1858	1.224
0.1859	1.272	0.1859	1.303	0.1859	1.199	0.1859	1.234
0.186	1.274	0.186	1.304	0.186	1.2	0.186	1.225
0.1861	1.272	0.1861	1.3	0.1861	1.201	0.1861	1.227
0.1862	1.276	0.1862	1.306	0.1862	1.202	0.1862	1.237
0.1863	1.277	0.1863	1.307	0.1863	1.203	0.1863	1.228
0.1864	1.278	0.1864	1.308	0.1864	1.204	0.1864	1.23
0.1865	1.277	0.1865	1.304	0.1865	1.205	0.1865	1.24
0.1866	1.28	0.1866	1.31	0.1866	1.206	0.1866	1.232
0.1867	1.281	0.1867	1.311	0.1867	1.207	0.1867	1.232
0.1868	1.28	0.1868	1.308	0.1868	1.208	0.1868	1.243
0.1869	1.283	0.1869	1.313	0.1869	1.209	0.1869	1.234
0.187	1.285	0.187	1.315	0.187	1.21	0.187	1.235
0.1871	1.286	0.1871	1.316	0.1871	1.211	0.1871	1.246
0.1872	1.284	0.1872	1.312	0.1872	1.212	0.1872	1.237
0.1873	1.288	0.1873	1.318	0.1873	1.213	0.1873	1.238
0.1874	1.289	0.1874	1.319	0.1874	1.214	0.1874	1.249
0.1875	1.288	0.1875	1.315	0.1875	1.215	0.1875	1.24
0.1876	1.291	0.1876	1.321	0.1876	1.216	0.1876	1.251
0.1877	1.292	0.1877	1.322	0.1877	1.217	0.1877	1.242
0.1878	1.293	0.1878	1.323	0.1878	1.218	0.1878	1.243
0.1879	1.292	0.1879	1.32	0.1879	1.219	0.1879	1.254
0.188	1.295	0.188	1.326	0.188	1.22	0.188	1.245
0.1881	1.297	0.1881	1.326	0.1881	1.221	0.1881	1.246
0.1882	1.295	0.1882	1.323	0.1882	1.222	0.1882	1.257
0.1883	1.299	0.1883	1.329	0.1883	1.223	0.1883	1.248
0.1884	1.3	0.1884	1.33	0.1884	1.224	0.1884	1.249
0.1885	1.301	0.1885	1.331	0.1885	1.225	0.1885	1.26
0.1886	1.3	0.1886	1.327	0.1886	1.226	0.1886	1.251
0.1887	1.303	0.1887	1.333	0.1887	1.227	0.1887	1.252
0.1888	1.304	0.1888	1.334	0.1888	1.228	0.1888	1.263
0.1889	1.303	0.1889	1.33	0.1889	1.229	0.1889	1.254
0.189	1.306	0.189	1.336	0.189	1.23	0.189	1.265
0.1891	1.308	0.1891	1.338	0.1891	1.231	0.1891	1.256
0.1892	1.309	0.1892	1.339	0.1892	1.232	0.1892	1.257
0.1893	1.307	0.1893	1.335	0.1893	1.233	0.1893	1.268
0.1894	1.311	0.1894	1.341	0.1894	1.234	0.1894	1.259
0.1895	1.312	0.1895	1.342	0.1895	1.235	0.1895	1.26
0.1896	1.311	0.1896	1.338	0.1896	1.236	0.1896	1.271
0.1897	1.314	0.1897	1.344	0.1897	1.237	0.1897	1.262
0.1898	1.315	0.1898	1.345	0.1898	1.238	0.1898	1.263
0.1899	1.314	0.1899	1.341	0.1899	1.239	0.1899	1.274
0.19	1.317	0.19	1.348	0.19	1.24	0.19	1.265
0.1901	1.319	0.1901	1.349	0.1901	1.241	0.1901	1.266
0.1902	1.32	0.1902	1.35	0.1902	1.242	0.1902	1.277
0.1903	1.318	0.1903	1.346	0.1903	1.243	0.1903	1.268
0.1904	1.322	0.1904	1.352	0.1904	1.244	0.1904	1.279
0.1905	1.323	0.1905	1.353	0.1905	1.245	0.1905	1.27
0.1906	1.322	0.1906	1.35	0.1906	1.246	0.1906	1.271
0.1907	1.325	0.1907	1.355	0.1907	1.247	0.1907	1.282
0.1908	1.326	0.1908	1.356	0.1908	1.248	0.1908	1.273
0.1909	1.327	0.1909	1.357	0.1909	1.249	0.1909	1.274
0.191	1.326	0.191	1.354	0.191	1.25	0.191	1.285
0.1911	1.33	0.1911	1.36	0.1911	1.251	0.1911	1.276
0.1912	1.331	0.1912	1.361	0.1912	1.252	0.1912	1.277
0.1913	1.329	0.1913	1.357	0.1913	1.253	0.1913	1.288
0.1914	1.333	0.1914	1.363	0.1914	1.254	0.1914	1.279
0.1915	1.334	0.1915	1.364	0.1915	1.255	0.1915	1.28
0.1916	1.335	0.1916	1.365	0.1916	1.256	0.1916	1.291
0.1917	1.334	0.1917	1.361	0.1917	1.257	0.1917	1.283
0.1918	1.337	0.1918	1.367	0.1918	1.258	0.1918	1.283
0.1919	1.339	0.1919	1.369	0.1919	1.259	0.1919	1.294
0.192	1.337	0.192	1.365	0.192	1.26	0.192	1.285
0.1921	1.341	0.1921	1.371	0.1921	1.261	0.1921	1.296
0.1922	1.342	0.1922	1.372	0.1922	1.262	0.1922	1.287
0.1923	1.343	0.1923	1.373	0.1923	1.263	0.1923	1.288
0.1924	1.342	0.1924	1.369	0.1924	1.264	0.1924	1.299
0.1925	1.345	0.1925	1.375	0.1925	1.265	0.1925	1.29
0.1926	1.346	0.1926	1.376	0.1926	1.266	0.1926	1.292
0.1927	1.345	0.1927	1.373	0.1927	1.267	0.1927	1.302
0.1928	1.349	0.1928	1.379	0.1928	1.268	0.1928	1.293
0.1929	1.35	0.1929	1.379	0.1929	1.269	0.1929	1.295
0.193	1.351	0.193	1.381	0.193	1.27	0.193	1.305
0.1931	1.349	0.1931	1.377	0.1931	1.271	0.1931	1.296
0.1932	1.353	0.1932	1.383	0.1932	1.272	0.1932	1.297
0.1933	1.354	0.1933	1.384	0.1933	1.273	0.1933	1.308
0.1934	1.353	0.1934	1.38	0.1934	1.274	0.1934	1.299
0.1935	1.356	0.1935	1.386	0.1935	1.275	0.1935	1.31
0.1936	1.357	0.1936	1.388	0.1936	1.276	0.1936	1.302
0.1937	1.359	0.1937	1.388	0.1937	1.277	0.1937	1.302
0.1938	1.357	0.1938	1.385	0.1938	1.278	0.1938	1.313
0.1939	1.361	0.1939	1.391	0.1939	1.279	0.1939	1.305
0.194	1.362	0.194	1.392	0.194	1.28	0.194	1.306
0.1941	1.361	0.1941	1.388	0.1941	1.281	0.1941	1.316
0.1942	1.364	0.1942	1.394	0.1942	1.282	0.1942	1.308
0.1943	1.365	0.1943	1.395	0.1943	1.283	0.1943	1.308
0.1944	1.364	0.1944	1.392	0.1944	1.284	0.1944	1.319
0.1945	1.368	0.1945	1.398	0.1945	1.285	0.1945	1.311
0.1946	1.369	0.1946	1.399	0.1946	1.286	0.1946	1.312
0.1947	1.37	0.1947	1.4	0.1947	1.287	0.1947	1.322
0.1948	1.368	0.1948	1.396	0.1948	1.288	0.1948	1.314
0.1949	1.372	0.1949	1.402	0.1949	1.289	0.1949	1.324
0.195	1.373	0.195	1.403	0.195	1.29	0.195	1.316
0.1951	1.372	0.1951	1.399	0.1951	1.291	0.1951	1.317
0.1952	1.375	0.1952	1.405	0.1952	1.292	0.1952	1.327
0.1953	1.377	0.1953	1.407	0.1953	1.293	0.1953	1.319
0.1954	1.378	0.1954	1.408	0.1954	1.294	0.1954	1.32
0.1955	1.376	0.1955	1.404	0.1955	1.295	0.1955	1.33
0.1956	1.38	0.1956	1.41	0.1956	1.296	0.1956	1.322
0.1957	1.381	0.1957	1.411	0.1957	1.297	0.1957	1.323
0.1958	1.38	0.1958	1.407	0.1958	1.298	0.1958	1.333
0.1959	1.383	0.1959	1.413	0.1959	1.299	0.1959	1.325
0.196	1.384	0.196	1.414	0.196	1.3	0.196	1.326
0.1961	1.386	0.1961	1.416	0.1961	1.301	0.1961	1.337
0.1962	1.384	0.1962	1.412	0.1962	1.302	0.1962	1.328
0.1963	1.388	0.1963	1.418	0.1963	1.303	0.1963	1.329
0.1964	1.389	0.1964	1.419	0.1964	1.304	0.1964	1.34
0.1965	1.388	0.1965	1.415	0.1965	1.305	0.1965	1.331
0.1966	1.391	0.1966	1.421	0.1966	1.306	0.1966	1.342
0.1967	1.392	0.1967	1.422	0.1967	1.307	0.1967	1.333
0.1968	1.393	0.1968	1.424	0.1968	1.308	0.1968	1.334
0.1969	1.392	0.1969	1.42	0.1969	1.309	0.1969	1.345
0.197	1.396	0.197	1.426	0.197	1.31	0.197	1.336
0.1971	1.397	0.1971	1.427	0.1971	1.311	0.1971	1.337
0.1972	1.395	0.1972	1.423	0.1972	1.312	0.1972	1.348
0.1973	1.399	0.1973	1.429	0.1973	1.313	0.1973	1.339
0.1974	1.4	0.1974	1.43	0.1974	1.314	0.1974	1.34
0.1975	1.401	0.1975	1.431	0.1975	1.315	0.1975	1.351
0.1976	1.4	0.1976	1.428	0.1976	1.316	0.1976	1.342
0.1977	1.404	0.1977	1.433	0.1977	1.317	0.1977	1.343
0.1978	1.405	0.1978	1.435	0.1978	1.318	0.1978	1.354
0.1979	1.403	0.1979	1.431	0.1979	1.319	0.1979	1.345
0.198	1.407	0.198	1.437	0.198	1.321	0.198	1.356
0.1981	1.408	0.1981	1.438	0.1981	1.322	0.1981	1.347
0.1982	1.409	0.1982	1.439	0.1982	1.323	0.1982	1.348
0.1983	1.408	0.1983	1.435	0.1983	1.324	0.1983	1.359
0.1984	1.412	0.1984	1.441	0.1984	1.325	0.1984	1.351
0.1985	1.413	0.1985	1.443	0.1985	1.326	0.1985	1.351
0.1986	1.411	0.1986	1.439	0.1986	1.327	0.1986	1.362
0.1987	1.415	0.1987	1.445	0.1987	1.328	0.1987	1.354
0.1988	1.416	0.1988	1.446	0.1988	1.329	0.1988	1.355
0.1989	1.415	0.1989	1.442	0.1989	1.33	0.1989	1.365
0.199	1.418	0.199	1.448	0.199	1.331	0.199	1.356
0.1991	1.419	0.1991	1.449	0.1991	1.332	0.1991	1.358
0.1992	1.421	0.1992	1.45	0.1992	1.333	0.1992	1.368
0.1993	1.419	0.1993	1.447	0.1993	1.334	0.1993	1.36
0.1994	1.423	0.1994	1.453	0.1994	1.335	0.1994	1.37
0.1995	1.424	0.1995	1.454	0.1995	1.336	0.1995	1.362
0.1996	1.423	0.1996	1.45	0.1996	1.337	0.1996	1.363
0.1997	1.426	0.1997	1.456	0.1997	1.338	0.1997	1.373
0.1998	1.427	0.1998	1.458	0.1998	1.339	0.1998	1.365
[truncated: 302 more rows]
